# Supplementary material for: Chondroitin 6-sulfate represses keratinocyte proliferation in mouse skin, which is associated with psoriasis
Source: Commun Biol. 2021 Jan 25;4:114. doi: 10.1038/s42003-020-01618-5 (PMC7835381; doi:10.1038/s42003-020-01618-5)
Supplement: Supplementary file 4 — Supplementary Data 1 [file 42003_2020_1618_MOESM4_ESM.xlsx]

## Sheet: Figure1c
Figure 1c
			1	2	3	Aver.	SD
	O unit	Gibco	12.3863	9.73129	9.30975	10.4758	1.66792	Gibco
		Promocell	11.211	11.7951	5.8024	9.60281	3.30418	Promocell
		PS	2.73869	9.80469	9.53158	7.35832	4.00305	PS
						Aver.	SD
	C unit	Gibco	7.3587	7.55364	8.36318	7.75851	0.532653	Gibco
		Promocell	8.81908	8.47192	7.71351	8.33484	0.565386	Promocell
		PS	6.2873	6.30531	6.79995	6.46419	0.290916	PS
						Aver.	SD
	A unit	Gibco	72.6134	77.7011	77.7993	76.0379	2.96619	Gibco
		Promocell	72.1868	68.2989	82.0567	74.1808	7.09231	Promocell
		PS	87.0439	80.2913	81.415	82.9167	3.61814	PS
						Aver.	SD
	D unit	Gibco	3.76776	2.27689	2.08796	2.71087	0.920153	Gibco
		Promocell	5.39589	5.1191	2.13391	4.2163	1.80871	Promocell
		PS	1.75688	1.81345	0.957059	1.50913	0.478944	PS
						Aver.	SD
	E unit	Gibco	3.87391	2.73703	2.43978	3.01691	0.756921	Gibco
		Promocell	2.38726	6.31501	2.29353	3.66527	2.29522	Promocell
		PS	2.17318	1.78524	1.29641	1.75161	0.439353	PS

## Sheet: Figures1d-f
Figure 1d
	CS-disaccharides (pmol/mg)
	1	2	3	4	average	S.D.
WT	161.327	339.088	212.085		237.5	91.5652
HE	152.093	223.398	115.975	129.379	155.211	47.8395
KO	314.825	212.463	146.955		224.747	84.6067
Figure 1e
		CS-disaccharides (%)
		1	2	3	4	average	S.D.
WT	O	22.8001	23.246	21.7914		22.6125	0.745247
	A	56.4704	64.9125	62.8261		61.403	4.39728
	C	15.5804	8.67605	10.0353		11.4306	3.65754
	D	0.949991	0.88604	1.23486		1.02363	0.185705
	E	4.19909	2.27938	4.11243		3.5303	1.0842
		1	2	3	4	average	S.D.
HE	O	21.43	22.6459	19.7861	11.6833	18.8863	4.94291
	A	68.5335	70.1871	71.3755	76.4456	71.6354	3.41198
	C	3.34451	3.10357	5.89125	4.42448	4.19095	1.27075
	D	0	0	0	0	0	0
	E	6.69196	4.06338	2.94721	7.44654	5.28727	2.1299
		1	2	3	4	average	S.D.
KO	O	21.9773	22.7138	18.2818		20.991	2.37492
	A	77.0828	73.2206	74.8644		75.0559	1.9382
	C	0	0	0		0	0
	D	0	0	0		0	0
	E	0.939913	4.06561	6.85373		3.95308	2.95851
Figure 1f
	Fold (vs WT)					Fold (vs WT)
	WT	HET	KO			WT	HET	KO
Xylt1	1.28036	1.63683	0.845142		C4ST-1	0.736914	0.793428	0.34381
	0.705339	1.12933	1.1937			0.900977	1.3979	0
	1.82503	1.24873	0.83676			1.68793	1.78254	1.1828
	0.292573	1.06513				1.12703	1.28213
	0.896698					0.741769	1.11421
						0.805377	1.09205
							2.568
	WT	HET	KO			WT	HET	KO
Xylt2	1.31742	2.04768	2.6003		C4ST-2	0.880379	0.427299	0.235981
	0.562124	2.46585	1.29892			1.37213	1.10256	1.23109
	1.28288	1.46051	0.749746			0.836398	1.22351	0.650237
	0.837574	6.78324				0.972133	0.639621
		5.41031				0.549384	0.302028
		2.20804				1.38957	0.961896
							1.22882
	WT	HET	KO			WT	HET	KO
GlcAT-I	0.652692	1.75336	2.02107		D4ST-1	1.48089	1.90926	0.298763
	0.803536	1.72725	2.03246			0.388709	0.423694	2.17463
	1.20178	1.2598	1.6595			0	1.4153	3.65353
	1.62945	1.56273				0.582219	0.827014
	0.705114	3.50174				2.07921	3.71416
	1.00742	2.79311				1.46897	2.22531
		1.87768					1.02669
	WT	HET	KO			WT	HET	KO
Fam20A	0.299174	0.134422	0.360912		GalNAc4S-6ST	0.395726	1.38457	0.665754
	0.346016	1.1836	1.30833			1.00905	1.12275	2.09422
	1.35678	1.6224	1.54253			1.70355	1.61038	1.13728
	0.251615	0.952082				0.43394	0.444994
	2.82933	0.862527				1.6047	0.503106
	0.917085	1.5192				0.853037	1.77808
							0.819876
	WT	HET	KO			WT	HET	KO
Fam20b	0.952136	1.73027	1.24599		C6ST-1	0.575076	1.19844	0
	1.38454	2.60516	0.740893			0.603894	0.941151	0
	0.768051	3.16294	0.905789			0.961921	0.646214	0
	1.61253	1.24111				0.881956	1.79117
	0.535668	0.637955				2.06923
	0.747073	1.02922				0.907919
		0.758619
	WT	HET	KO			WT	HET	KO
Fam20c	0.647857	0.787641	1.04348		UST	0.982843	0.744578	0.576
	1.55723	1.00738	0			0.898699	1.3654	1.22313
	0.857791	1.19307	1.09816			0.991229	1.12193	0.743133
	0.46036	0.840254				0.71306	0.704096
	1.47676	2.49858				1.60511	0.798361
		2.89782				0.80906	0.727518
		2.33249					0.897831
	WT	HET	KO			WT	HET	KO
PXYLP	0.728097	0.399028	1.23984		ACAN	0.749049	1.20818	0.612316
	1.0481	1.51514	0.710607			1.59556	0.899558	0.301223
	0.761781	2.46834	0.515304			0.474761	1.29598	0.763031
	0.972308	0.557733				0.946232	0.525547
	1.46073	1.43385				1.68253	0.954868
	1.02899	1.36939				0.551866	1.3005
		1.82834					0.591549
	WT	HET	KO			WT	HET	KO
CHSY1	0.922573	0.911313	1.34864		VCAN	0.635625	1.03964	1.09865
	0.823062	1.3764	1.27322			1.03322	0.933467	1.17431
	1.56809	1.84672	1.11348			1.2299	1.25459	1.53999
	0.678771	0.985422				0.556147	1.24395
	0.991707	1.18209				1.49885	1.4011
	1.0158	1.41934				1.04626	1.80532
		1.27636					1.89945
	WT	HET	KO			WT	HET	KO
CHSY2	1.2088	0.769814	1.12188		DCN	0.578	1.12	1.14
	0.407623	1.35217	3.10757			0.678	1	1.61
	0.431548	2.22405	3.37281			1.46	1.23	1.36
	0.752879	1.664				0.657	1.15
	2.78051	3.06277				1.43	1.25
	0.418644	0.358428				1.2	1.14
							1.8
	WT	HET	KO			WT	HET	KO
CHSY3	0.679228	0.358749	0.300371		BGN	0.517	0.938	1.06
	1.24263	1.80695	1.15228			0.813	0.816	1.71
	0.653282	2.01637	2.501			1.42	0.94	1.34
	0.554131	0.390301				0.556	1.17
	0.70888	2.00432				1.51	1.32
	2.16185	0.998456				1.18	1.37
		1.28296					1.43
	WT	HET	KO
CHPF	1.03017	0.819032	0.739981
	1.27833	1.61805	1.04618
	0.67694	1.5395	0.548356
	0.499925	0.820033
	1.79617	1.41792
	0.718467	0.778506
		0.196075
	WT	HET	KO
CHGN2	0.78468	0.96532	0.508003
	0.224085	1.008	2.01791
	1.45808	1.22256	1.56974
	0.512957	1.02153
	1.67264	2.01601
	1.34756	1.63148
		0.376143

## Sheet: Figure 1i
Figure 1i
	New born (Thickness (μm))
		1	2	3	4	average	S.D.
	WT	55.3333	46.3333	52.7778	46.6667	50.2778	4.48729
	HE	58.8889	59	61.8889	61.3333	60.2778	1.55688
	KO	59.3333	59.5556	66.5556		61.8148	4.10711
	8 weeks old (Thickness (μm))
		1	2	3	4	average	S.D.
	WT	12.4	11.92	10.6667	11.6	11.6467	0.731391
	HE	14.8333	24.5556	27.2222		22.2037	6.5207
	KO	20.5185	22.8148	16	17.7667	19.275	3.00429

## Sheet: Figure 2b,2d
Figure 2b
		Ki67/K14
	New born (Ki67+(%K14+ cells))
		1	2	3	4	average	S.D.
	WT	2.94544	6.70145	4.12113	13.6431	6.85277	4.79097
	HE	25.5336	19.6581	31.0524	21.6769	24.4803	5.01382
	KO	22.5768	28.0734	30.9943	19.7312	25.344	5.11652
		K14+ layer (μm)
	New born (K14+ layer (μm))
		1	2	3	4	average	S.D.
	WT	18.7778	18	18.6667	24.4444	19.9722	3.0012
	HE	31.2222	30.3333	28.1111	28.7778	29.6111	1.42147
	KO	35.3125	23	29.1667	27.6667	28.7865	5.08169
Figure 2d
		cells/638 um					cells/638 um
		cell number	cells/mm	Aver.			cell number	cells/mm	Aver.
	WT	3	4.70219	5.59785		WT1	17	26.6458	9.40439
		5	7.83699				4	6.26959
		3	4.70219				5	7.83699
		0	0				2	3.1348
		5	7.83699				2	3.1348
		4	6.26959				11	17.2414
		5	7.83699				0	0
	HET	14	21.9436	15.0862			4	6.26959
		8	12.5392				5	7.83699
		16	25.0784				10	15.674
		5	7.83699			WT2	14	21.9436	11.1957
		9	14.1066				6	9.40439
		11	17.2414				2	3.1348
		8	12.5392				13	20.3762
		6	9.40439				4	6.26959
	KO	15	23.511	30.8255			4	6.26959
		20	31.348				7	10.9718
		24	37.6176			HET1	16	25.0784	25.7053
							13	20.3762
							22	34.4828
							16	25.0784
							15	23.511
						HET2	9	14.1066	24.4066
							23	36.0502
							17	26.6458
							21	32.9154
							12	18.8088
							15	23.511
							12	18.8088
						KO1	7	10.9718	19.4357
							23	36.0502
							12	18.8088
							10	15.674
							10	15.674
						KO2	14	21.9436	19.3312
							10	15.674
							13	20.3762

## Sheet: Figures 3c, 3d, 3f, 3g
Figure 3c
		filaggrin/tubulin	Fold (vs WT)	Aver.
	WT	8.22686	1.27494	1
		6.06778	0.940341
		6.66773	1.03332
		4.8486	0.751402
	HE	4.77517	0.740021	0.563378
		3.4676	0.537383
		2.66324	0.412729
	KO	4.91446	0.761607	0.577121
		3.36609	0.521653
		3.8303	0.593593
		2.78521	0.431631
		Fold (vs WT)
Figure 3d		Flg	Ocln	Cldn1	Cldn5	Lor	Tgm1
	WT	0.96589	1.1226	1.237	0.45341	0.51629	0.96187
		0.92642	0.99727	0.62724	1.5356	1.0765	0.87315
		0.95917	1.0472	1.1785	1.1881	1.2454	1.09
		1.1485	0.83295	0.95725	0.82291	1.1618	1.075
	HET	0.40672	0.52962	0.47924	0.32884	0.097235	0.24501
		0.6251	0.33982	0.3343	0.27845	0.087028	0.30585
		0.55173	0.56365	0.21599	0.44609	0.13379	0.26624
		0.61223	0.67972	0.36066	0.40204	0.14638	0.31228
		0.76425		0.61958	0.43093	0.20267	0.46984
	KO	0.59821	0.60708	0.2262	0.15275	0.14651	0.28611
		0.48924	0.82355	0.62234	0.62821	0.18045	0.42182
		0.34594	0.66431	0.54941	0.51741	0.19884	0.22293
		0.50998		0.23744	0.068361	0.077993	0.19952
		0.69675		0.2391	0.36585	0.091471	0.34025
Figure 3f	TEWL				（g/m2h)
		#1	#2	#3	Aver.（g/m2h)	average（g/m2h)
	WT	4.9	4.8	5.5	5.06667	5.16667
	WT	6.4	6.4	5.2	6
	WT	6.6	5.2	5.3	5.7
	WT	3.8	4.1	3.8	3.9
	HET	16.7	14.9	14.6	15.4	10.9333
	HET	12.3	10.2	9.4	10.6333
	HET	9	8.1	8.3	8.46667
	HET	9.9	8.9	8.9	9.23333
	KO	9.1	9	10	9.36667	11.9444
	KO	12.7	9.5	13.2	11.8
	KO	9.8	16.2	18	14.6667
Figure 3g		K14-Fold (vs WT)		K10-Fold (vs WT)		FILA-Fold (vs WT)		Involculin-Fold (vs WT)		Loriculin-Fold (vs WT)
		WT	KO	WT	KO	WT	KO	WT	KO	WT	KO
	None	0.942367	2.21293	1.30401	1.11281	0.906469	0.921833	0.912043	0.821965	0.945859	0.706539
		1.01144	1.80158	0.931738	1.0061	0.957412	1.62776	1.25473	0.636913	1.46384	1.06565
		1.04619	1.30466	0.764256	0.781051	1.13612	1.06617	0.833225	0.435656	0.590305	0.716437
			2.99604		1.07247		0.988544		0.564948		0.908045
					1.19779		1.31119		0.546345
	CS-C	0.662121	2.1575	1.23485	1.2942	0.982075	1.20647	1.008	0.659922	1.12021	1.2334
		0.588209	1.24989	1.13792	1.41816	0.742722	1.62372	0.632017	0.598727	0.882666	0.698672
		1.27409	1.52442	1.28913	1.49486	0.837332	1.78181	0.637892	0.605091	0.831148	0.99154
	CS-A	0.772547	0.983282	0.620452	1.5209	0.552291	0.715633	0.61733	0.878753	0.541832	0.725066
		0.779586	1.88077	1.09805	1.73346	0.600809	0.985714	0.658453	0.817559	0.606548	0.865409
		0.410471	0.818302	1.74103	1.66654	0.696226	0.777089	0.585999	0.819027	0.633195	1.58489

## Sheet: Figures 4b,4c
Figure 4b
	WT	HET	KO
pEGFR/EGFR	0.9343	2.2	2.2633
	1.1282	1.5706	2.2616
	0.9375	1.5283	2.5617
pSTAT3/STAT3	0.97	1.8	1.97
	1.05	2.12	1.74
	0.98	1.27	1.59
pERK/ERK	0.96	1.49	1.63
	1.06	1.6	1.68
	1.27	1.7	1.28
	0.69	1.49	1.42
	1.02	1.14	1.52
Figure 4c		Fold (of WT)
		Egf	Areg	Hbegf	Tgfa
	WT	0.868049	0.852506	0.790032	0.7046
	WT	1.55385	1.36591	1.42383	1.72298
	WT	0.196947	0.287022	0.194792	0.163217
	WT	1.38115	1.49456	1.59134	1.4092
	HE	2.12763	1.46983	1.91309	1.80315
	HE	2.1574	1.38089	1.63115	1.85388
	HE	2.39282	1.37138	1.797	1.60273
	HE	0.229965	0.161037	0.172651	0.152883
	KO	0.578775	0.432555	0.796252	0.827357
	KO	0.447886	0.447774	0.693175	0.695832
	KO	0.466747	0.432555	0.702878	0.685811
	KO	0.54378	0.532667	0.763828	0.73529

## Sheet: Figure 4d
Figure 4d
	Newborn dorsal skin						Adult dorsal skin
		Fold (vs WT)						Fold (vs WT)
		WT	HET	KO				WT	HET	KO
	Il6	0.556	2.27	0.564			Il6	1.14	3.92	2.12
		0.379	1.24	1.2				1.91	3.13	5.26
		1.28	0.881	0.293				1.04	3.78	2.75
		1.06		0.98				1.11	1.46
		1.73		1.9				0.783	4.99
								0.00932	1.38
		Fold (vs WT)							4.59
		WT	HET	KO				Fold (vs WT)
	Il17	0.097	0.164	1.13				WT	HET	KO
		0.224	0.0965	0.316			Il17	0.514	0.489	6.22
		0.455	0.941	0.141				1.15	0.603	2.53
		2.13	2.33	0.304				1.16	0.666	3.67
		2.1		1.92				1.18
				0.106
		Fold (vs WT)						Fold (vs WT)
		WT	HET	KO				WT	HET	KO
	Il23	1.21	1.13	1.51			Il23	0.248	14.8	14.1
		0.00366	2.76	1.03				0.51	3.04	6.89
		1.03	1.48	0.635				1.13	2.41	5.38
		1.39	2.26	1.47				1.25
		1.37		2.8
				5.48				Fold (vs WT)
		Fold (vs WT)						WT	HET	KO
		WT	HET	KO			Il1b	0.671	0.974	0.342
	Il1b	0.218	0.828	0.74				0.492	0.901	1.9
		1.07	0.388	0.309				2.19	0.591	0.391
		1.94	0.634	0.362				0.339	0.359
		0.935	0.203	2.48				0.747	0.98
		0.833		1.39				1.56	0.812
				0.556					6.59
								Fold (vs WT)
								WT	HET	KO
							Tnf	0.613555	1.57907	1.14863
								0.94887	1.10583	1.70987
								1.31034	0.577883	1.29608
								0.760999	0.409037
								1.3151	0.958383
								1.05113	0.91082
									2.18549

## Sheet: Fig5
Figure 5a	Ki67+(% K14+ cells)
		1	2	3	4	average	S.D.
	WT	15.5484	18.2261	16.9444	11.9709	15.6724	2.69915
	HE	37.4425	32.9359	42.5267		37.635	4.79829
	KO	35.2532	34.03	44.7678	44.6668	39.6794	5.83875
	WT+PD153035	15.1982	9.77055	6.40367	12.0523	10.8562	3.70979
	KO+PD153035	10.8259	10.3773	9.44065		10.2146	0.706825
	KO+CS-A	34.191	32.0045	25.854	32.9331	31.2457	3.70443
	KO+CS-C	16.1732	8.41477	13.5392		12.709	3.94525
Figure 5b	pEGFR/Tubulin
		1	2	3	average	S.D.
	WT	0.0941555	0.107135	0.0976872	1	0.0673371
	HE	0.142256	0.154852	0.128132	1.42231	0.13413
	KO	0.134652	0.154406	0.12951	1.4	0.131881
	WT+PD153035	0.107535	0.104484	0.0782721	0.970945	0.161417
	KO+PD153035	0.0895817	0.0917117	0.068624	0.835906	0.128029
	KO+CS-A	0.139342	0.167988	0.135003	1.47948	0.179846
	KO+CS-C	0.114882	0.0883381	0.102551	1.02272	0.133285
Figure 5c	p-STAT3/STAT3
		1	2	3	avearge	S.D.
	WT	0.996049	1.15173	0.85222	1	0.149795
	HE	2.14788	2.39916	2.00024	2.18243	0.20169
	KO	2.21419	2.20663	2.58767	2.33616	0.217846
	WT+PD153035	1.09391	0.930509	1.32244	1.11562	0.196867
	KO+PD153035	0.987167	0.976632	1.35709	1.10696	0.216682
	KO+CS-A	1.91099	1.77253	2.20692	1.96348	0.221898
	KO+CS-C	1.05288	0.791969	1.50109	1.11531	0.358661

## Sheet: Figure 6c, 6d
Figure 6c		Dots/cell
			1	2	3	average	S.D.
	CS-EGFR	nega				6.125	0
		WT	19.75	36.1667	30.5556	28.8241	8.34418
		WT+5μU Csase	2.48333	1.89583	4.16667	2.84861	1.17866
		HE	13.0556	11	14.3333	12.7963	1.68172
		KO	6.5	0.0833333	0.5	2.36111	3.59043
Figure 6d		Dots/cell
			1	2	3	average	S.D.
	EGFR	nega			6.125	0
		WT	46.9167	50.5	45.8333	47.75	2.44239
		WT+5μU CSase (1日処理)	38.3	48.8444	59.7917	48.9787	10.7465
		HE	62.5556	35.4444	45.1667	47.7222	13.735
		KO	53.25	54.5833	37.0714	48.3016	9.74843

## Sheet: Figure 6e
Figure 6e
	EGFR vs EGF			EGFR vs CS-C			EGFR vs CS-A
	Cycle: 4 EGF3_Y			Cycle: 4 CS-C6_Y			Cycle: 4 CS-A2_Y
-59.7	-0.160793		-59	0.0187892		-59.4	0.551136
-58.7	-0.212598		-58	-0.0347618		-58.4	0.584792
-57.7	-0.177004		-57	0.0960017		-57.4	0.512118
-56.7	-0.11813		-56	0.137193		-56.4	0.564951
-55.7	-0.176682		-55	0.21461		-55.4	0.671743
-54.7	-0.345589		-54	0.0765048		-54.4	0.505482
-53.7	-0.209583		-53	-0.0826263		-53.4	0.622648
-52.7	-0.149993		-52	-0.103402		-52.4	0.646486
-51.7	-0.148249		-51	0.324622		-51.4	0.386494
-50.7	-0.0929931		-50	0.0539352		-50.4	0.481254
-49.7	-0.296591		-49	0.0721979		-49.4	0.499845
-48.7	-0.21845		-48	0.148101		-48.4	0.563838
-47.7	-0.0311717		-47	0.0589352		-47.4	0.617014
-46.7	-0.196083		-46	0.0601609		-46.4	0.516175
-45.7	-0.0390136		-45	0.050592		-45.4	0.535023
-44.7	-0.142913		-44	-0.0856838		-44.4	0.38978
-43.7	-0.113624		-43	0.201332		-43.4	0.432729
-42.7	-0.248539		-42	-0.0577883		-42.4	0.503263
-41.7	-0.0406999		-41	-0.0715762		-41.4	0.282169
-40.7	-0.192361		-40	0.0898106		-40.4	0.339411
-39.7	-0.181402		-39	0.135314		-39.4	0.21083
-38.7	-0.224986		-38	0.0715324		-38.4	0.191153
-37.7	-0.155496		-37	0.132111		-37.4	0.171968
-36.7	-0.198754		-36	0.194013		-36.4	0.0982322
-35.7	-0.197284		-35	0.256414		-35.4	0.101888
-34.7	-0.166826		-34	-0.0581577		-34.4	0.0444044
-33.7	-0.138252		-33	-0.0149903		-33.4	0.0485572
-32.7	-0.170017		-32	-0.170384		-32.4	-0.0416119
-31.7	-0.0621938		-31	0.187485		-31.4	0.131245
-30.7	0.128881		-30	0.0309824		-30.4	0.00813392
-29.7	-0.0744236		-29	0.179822		-29.4	-0.0641022
-28.7	-0.133123		-28	-0.00463408		-28.4	0.122062
-27.7	-0.0256518		-27	0.00134897		-27.4	0.0840454
-26.7	-0.0237643		-26	0.0893366		-26.4	-0.015508
-25.7	-0.096391		-25	0.0166099		-25.4	0.079221
-24.7	-0.168455		-24	0.104224		-24.4	-0.0324253
-23.7	-0.0686233		-23	0.149506		-23.4	-0.0283044
-22.7	-0.154402		-22	0.0711241		-22.4	-0.0558929
-21.7	-0.161967		-21	0.0853946		-21.4	-0.0804975
-20.7	-0.263428		-20	-0.0375381		-20.4	0.132542
-19.7	-0.0599863		-19	0.149772		-19.4	0.147894
-18.7	0.00513713		-18	-0.0344275		-18.4	-0.144866
-17.7	0.0586038		-17	-0.0978247		-17.4	-0.0912001
-16.7	-0.0912852		-16	0.0583366		-16.4	-0.033272
-15.7	-0.0315898		-15	0.052045		-15.4	0.0266437
-14.7	0.0275244		-14	0.142408		-14.4	-0.0791573
-13.7	-0.114077		-13	0.119698		-13.4	-0.191376
-12.7	-0.0983987		-12	0.109872		-12.4	0.0468328
-11.7	-0.0266093		-11	-0.109722		-11.4	0.0966719
-10.7	-0.00851082		-10	-0.011601		-10.4	0.0353058
-9.70001	-0.0271629		-9	-0.0117306		-9.40001	-0.0178185
-8.70001	0.189778		-8	0.29388		-8.40001	0.178552
-7.70001	0.269764		-7	-0.0934133		-7.40001	-0.0967014
-6.70001	-0.504815		-6	0.0877379		-6.40001	-0.0210524
-5.70001	0.205705		-5	-0.203877		-5.40001	0.0568677
-4.70001	-0.0483755		-4	0.0142083		-4.40001	0.194308
-3.70001	-0.13347		-3	-0.40836		-3.40001	0.000917256
-2.70001	0.235473		-2	0.345162		-2.40001	0.482727
-1.70001	0.183669		-1	-1.31731		-1.40001	-0.145748
-0.700012	0.318998		0	-1.35588		-0.400009	-0.350586
0.299988	3.24665		1	0.120203		0.599991	-0.7587
1.29999	12.0955		2	0.7555		1.59999	-0.370231
2.29999	19.5601		3	0.78594		2.59999	-0.0227304
3.29999	24.4881		4	0.765521		3.59999	0.109388
4.29999	27.7663		5	0.781889		4.59999	-0.0268858
5.29999	29.7488		6	0.723671		5.59999	0.0846214
6.29999	30.8031		7	0.859429		6.59999	-0.0249399
7.29999	31.689		8	0.739726		7.59999	0.0460861
8.29999	31.9565		9	0.871509		8.59999	-0.0478324
9.29999	32.4651		10	0.869771		9.59999	0.0634336
10.3	32.7104		11	0.914829		10.6	-0.0595667
11.3	32.7485		12	0.956806		11.6	-0.0298026
12.3	32.9408		13	0.790337		12.6	0.0952484
13.3	33.0489		14	0.825122		13.6	-0.0194575
14.3	33.2784		15	0.890005		14.6	-0.0777445
15.3	33.3594		16	0.916563		15.6	-0.0555193
16.3	33.2753		17	0.899252		16.6	-0.0591251
17.3	33.2792		18	0.807349		17.6	-0.103165
18.3	33.3587		19	1.00947		18.6	-0.125601
19.3	33.375		20	1.05733		19.6	-0.238765
20.3	33.4375		21	1.08482		20.6	-0.151371
21.3	33.4179		22	1.04869		21.6	-0.0857487
22.3	33.352		23	0.946665		22.6	-0.220183
23.3	33.4117		24	0.922305		23.6	-0.0419239
24.3	33.4064		25	0.989785		24.6	-0.046047
25.3	33.5315		26	0.862129		25.6	-0.0541388
26.3	33.4806		27	0.903946		26.6	-0.0532606
27.3	33.5855		28	1.01714		27.6	-0.0786821
28.3	33.6147		29	0.9325		28.6	-0.226391
29.3	33.3901		30	0.940498		29.6	-0.171469
30.3	33.3311		31	0.863232		30.6	-0.401928
31.3	33.4159		32	0.880855		31.6	-0.289776
32.3	33.4029		33	0.933516		32.6	-0.189108
33.3	33.5485		34	0.973901		33.6	-0.0952266
34.3	33.4872		35	0.824228		34.6	-0.124374
35.3	33.5248		36	0.795108		35.6	-0.209212
36.3	33.4124		37	0.936924		36.6	-0.302278
37.3	33.4166		38	0.888868		37.6	-0.206549
38.3	33.3765		39	1.04365		38.6	-0.152597
39.3	33.4089		40	0.906768		39.6	-0.13446
40.3	33.3768		41	0.909346		40.6	-0.183774
41.3	33.4742		42	0.935932		41.6	-0.334207
42.3	33.4204		43	0.925483		42.6	-0.149749
43.3	33.4316		44	0.875337		43.6	-0.239756
44.3	33.4147		45	0.879375		44.6	-0.328402
45.3	33.3947		46	0.81604		45.6	-0.424111
46.3	33.2407		47	0.859087		46.6	-0.391346
47.3	33.3184		48	0.763291		47.6	-0.112857
48.3	33.4305		49	0.916992		48.6	-0.184972
49.3	33.4384		50	0.874028		49.6	-0.117595
50.3	33.4581		51	0.8827		50.6	-0.155314
51.3	33.3366		52	0.858409		51.6	-0.0642375
52.3	33.3858		53	0.791059		52.6	-0.136757
53.3	33.3721		54	0.771791		53.6	-0.0708224
54.3	33.3953		55	0.646207		54.6	0.0233777
55.3	33.3545		56	0.701894		55.6	-0.0896305
56.3	33.2928		57	0.628511		56.6	-0.0714703
57.3	33.2834		58	0.767906		57.6	-0.0666758
58.3	33.4227		59	0.774733		58.6	-0.181904
59.3	33.4553		60	0.779794		59.6	-0.121507
60.3	33.6478		61	0.657773		60.6	-0.0650204
61.3	33.5143		62	0.665879		61.6	0.0186229
62.3	33.4327		63	0.678404		62.6	0.0174018
63.3	33.5816		64	0.789619		63.6	-0.12178
64.3	33.4821		65	0.845592		64.6	-0.148173
65.3	33.4276		66	0.91379		65.6	-0.223038
66.3	33.5001		67	0.895933		66.6	-0.198057
67.3	33.5436		68	0.934433		67.6	-0.127693
68.3	33.6193		69	0.71584		68.6	-0.183774
69.3	33.5577		70	0.707338		69.6	-0.282254
70.3	33.5845		71	0.869014		70.6	-0.144803
71.3	33.4597		72	0.92293		71.6	-0.191489
72.3	33.4625		73	0.908969		72.6	-0.163729
73.3	33.6269		74	0.799809		73.6	-0.253266
74.3	33.5399		75	0.681078		74.6	-0.0751979
75.3	33.7206		76	0.729005		75.6	-0.012944
76.3	33.5273		77	0.889975		76.6	-0.118647
77.3	33.677		78	0.868057		77.6	-0.131761
78.3	33.7006		79	0.884562		78.6	-0.0526541
79.3	33.6505		80	0.996997		79.6	-0.11906
80.3	33.7106		81	0.882826		80.6	-0.205084
81.3	33.6816		82	0.694849		81.6	-0.0930231
82.3	33.6085		83	0.639952		82.6	-0.108104
83.3	33.6119		84	0.731147		83.6	-0.11016
84.3	33.681		85	0.672355		84.6	-0.131494
85.3	33.5643		86	0.854038		85.6	-0.0758135
86.3	33.5457		87	0.641869		86.6	-0.140769
87.3	33.5143		88	0.629376		87.6	-0.143183
88.3	33.626		89	0.798614		88.6	-0.211208
89.3	33.6021		90	0.729365		89.6	-0.233375
90.3	33.6359		91	0.740309		90.6	-0.196459
91.3	33.7667		92	0.732384		91.6	-0.0886886
92.3	33.6355		93	0.661851		92.6	-0.124514
93.3	33.6474		94	0.713046		93.6	-0.0734389
94.3	33.6288		95	0.550224		94.6	-0.164056
95.3	33.7399		96	0.713914		95.6	-0.156326
96.3	33.6293		97	0.582128		96.6	-0.21068
97.3	33.5871		98	0.974934		97.6	-0.0710274
98.3	33.5543		99	0.663487		98.6	-0.213002
99.3	33.7382		100	0.698184		99.6	-0.128746
100.3	33.5854		101	0.817774		100.6	-0.0968509
101.3	33.7255		102	0.724419		101.6	-0.0858718
102.3	33.6624		103	0.663057		102.6	-0.160182
103.3	33.8348		104	0.587153		103.6	-0.0757962
104.3	33.9706		105	0.776909		104.6	-0.130316
105.3	33.9313		106	0.614521		105.6	-0.191006
106.3	33.6181		107	0.572319		106.6	-0.160875
107.3	33.7797		108	0.645333		107.6	-0.271337
108.3	33.7218		109	0.623672		108.6	-0.156099
109.3	33.7965		110	0.598813		109.6	-0.0172492
110.3	33.7499		111	0.679858		110.6	-0.164396
111.3	33.8031		112	0.593872		111.6	-0.235234
112.3	33.7791		113	0.635067		112.6	-0.196939
113.3	33.9207		114	0.529498		113.6	-0.2056
114.3	33.8764		115	0.626967		114.6	-0.0320649
115.3	33.8278		116	0.481293		115.6	-0.128447
116.3	33.8939		117	0.459434		116.6	-0.0966328
117.3	33.8842		118	0.381518		117.6	-0.0332713
118.3	33.6517		119	0.289532		118.6	-0.0481164
119.3	34.0034		120	1.18589		119.6	0.730748
120.3	31.3139		121	0.710399		120.6	0.123302
121.3	26.1133		122	0.0469284		121.6	0.118311
122.3	21.6243		123	-0.186389		122.6	-0.109289
123.3	19.3696		124	0.0507958		123.6	-0.495696
124.3	17.3974		125	-0.0835302		124.6	0.223296
125.3	15.7578		126	-0.14562		125.6	-0.483183
126.3	14.5122		127	-0.0633394		126.6	-0.341355
127.3	13.4919		128	0.0287361		127.6	-0.460015
128.3	12.6611		129	-0.141401		128.6	-0.490561
129.3	11.9566		130	0.0647398		129.6	-0.591623
130.3	11.4269		131	0.0895321		130.6	-0.342003
131.3	10.7452		132	-0.0801141		131.6	-0.237816
132.3	10.3355		133	-0.0612828		132.6	-0.432634
133.3	9.7661		134	0.112046		133.6	-0.371588
134.3	9.48265		135	0.161333		134.6	-0.38289
135.3	9.04017		136	-0.0101		135.6	-0.45362
136.3	8.71582		137	-0.205857		136.6	-0.314101
137.3	8.35503		138	0.0913699		137.6	-0.796152
138.3	8.26218		139	-0.0378529		138.6	-0.68565
139.3	7.81159		140	0.0921372		139.6	-0.607696
140.3	7.74892		141	-0.00361007		140.6	-0.599639
141.3	7.50617		142	0.00117165		141.6	-0.518014
142.3	7.43029		143	0.0564247		142.6	-0.516536
143.3	6.91519		144	0.0315182		143.6	-0.425945
144.3	6.99965		145	0.587017		144.6	-0.362834
145.3	6.93838		146	-0.281596		145.6	0.767119
146.3	6.14605		147	0.179695		146.6	-1.48555
147.3	6.51739		148	-0.286861		147.6	-0.758153
148.3	6.40669		149	0.300545		148.6	-2.16842
149.3	6.7195		150	0.0304242		149.6	0.262232
150.3	5.86874		151	0.153178		150.6	-0.304394
151.3	5.95849		152	-0.0391841		151.6	-0.730102
152.3	6.08848		153	-0.193165		152.6	-0.476539
153.3	6.01887		154	-0.123825		153.6	-1.24892
154.3	5.96874		155	0.0701698		154.6	-0.814503
155.3	5.7666		156	0.0520848		155.6	-1.2687
156.3	5.60684		157	0.0835342		156.6	-0.89843
157.3	5.4156		158	0.00826669		157.6	-0.917119
158.3	5.34301		159	-0.0291702		158.6	-0.802733
159.3	5.17019		160	0.0558206		159.6	-0.793014
160.3	5.14453		161	0.050772		160.6	-0.703767
161.3	5.01834		162	-0.0246436		161.6	-0.760526
162.3	4.80729		163	-0.0116075		162.6	-0.63742
163.3	4.76512		164	0.14982		163.6	-0.877118
164.3	4.7101		165	0.0630133		164.6	-0.680735
165.3	4.64115		166	0.120176		165.6	-0.882798
166.3	4.6495		167	0.0962554		166.6	-0.750309
167.3	4.46792		168	0.109079		167.6	-0.777919
168.3	4.4542		169	0.299097		168.6	-0.781728
169.3	4.46876		170	0.161118		169.6	-0.720858
170.3	4.38639		171	0.0460976		170.6	-0.757181
171.3	4.4397		172	0.142584		171.6	-0.676661
172.3	4.2732		173	-0.0468543		172.6	-0.700812
173.3	4.18569		174	0.150795		173.6	-0.93173
174.3	4.05864		175	-0.0556007		174.6	-0.892617
175.3	4.03823		176	0.0464898		175.6	-0.719848
176.3	3.93002		177	-0.00259295		176.6	-0.786602
177.3	3.98001		178	0.0878474		177.6	-0.812068
178.3	3.89636		179	-0.0493558		178.6	-0.857718
179.3	3.79166		180	0.133488		179.6	-0.736011
180.3	3.75436		181	0.150566		180.6	-0.797448
181.3	3.88438		182	0.0835106		181.6	-0.862771
182.3	3.69396		183	0.00503048		182.6	-0.636755
183.3	3.58669		184	0.00555949		183.6	-0.616319
184.3	3.56918		185	0.0235792		184.6	-0.97761
185.3	3.48073		186	0.0373247		185.6	-0.849265
186.3	3.54748		187	0.131354		186.6	-0.772023
187.3	3.42067		188	0.172666		187.6	-0.818315
188.3	3.45019		189	0.109292		188.6	-0.84434
189.3	3.51857		190	0.00670919		189.6	-0.809068
190.3	3.46317		191	-0.00166973		190.6	-0.69689
191.3	3.35916		192	0.110064		191.6	-0.907567
192.3	3.36133		193	0.0133108		192.6	-0.751888
193.3	3.39794		194	0.0589351		193.6	-0.879576
194.3	3.34481		195	0.125639		194.6	-0.959718
195.3	3.34384		196	-0.061981		195.6	-0.849417
196.3	3.18146		197	0.0625978		196.6	-0.843641
197.3	3.24104		198	0.0721245		197.6	-0.825877
198.3	3.28908		199	0.0132276		198.6	-0.800349
199.3	3.22977		200	0.0557858		199.6	-0.917471
200.3	3.1321		201	0.202358		200.6	-0.981781
201.3	3.12612		202	0.0361234		201.6	-1.05449
202.3	3.11145		203	0.117599		202.6	-0.795285
203.3	3.02512		204	0.00344686		203.6	-0.780666
204.3	2.94496		205	0.0766877		204.6	-1.06702
205.3	3.02336		206	-0.0695456		205.6	-1.07023
206.3	3.07298		207	0.0416321		206.6	-0.900321
207.3	3.09131		208	0.0266699		207.6	-0.866507
208.3	2.95509		209	0.039703		208.6	-0.83102
209.3	2.97919		210	0.107373		209.6	-1.00117
210.3	2.90533		211	0.200689		210.6	-0.863593
211.3	2.80977		212	0.0627338		211.6	-0.869614
212.3	2.88482		213	0.11017		212.6	-0.667747
213.3	2.77767		214	0.0518436		213.6	-0.984153
214.3	2.76917		215	0.160082		214.6	-0.662462
215.3	2.73347		216	0.153263		215.6	-1.08778
216.3	2.69456		217	0.129335		216.6	-0.818603
217.3	2.7371		218	0.28814		217.6	-0.999771
218.3	2.69552		219	0.143119		218.6	-0.633191
219.3	2.65052		220	0.107881		219.6	-0.420813
220.3	2.73894		221	0.181997		220.6	-0.865
221.3	2.69946		222	0.148007		221.6	-0.923951
222.3	2.67204		223	0.166275		222.6	-0.897411
223.3	2.57927		224	0.331489		223.6	-0.897892
224.3	2.48039		225	0.190083		224.6	-0.941934
225.3	2.59144		226	0.127861		225.6	-0.980196
226.3	2.60691		227	0.173769		226.6	-0.753549
227.3	2.52838		228	0.231977		227.6	-0.844863
228.3	2.54064		229	0.204088		228.6	-0.839969
229.3	2.4026		230	0.195181		229.6	-0.925028
230.3	2.35583		231	0.174005		230.6	-0.755621
231.3	2.31689		232	0.276571		231.6	-0.94636
232.3	2.40128		233	0.267851		232.6	-0.975096
233.3	2.40682		234	0.187349		233.6	-0.837256
234.3	2.49532		235	0.270771		234.6	-0.927467
235.3	2.50307		236	0.289174		235.6	-1.01427
236.3	2.45885		237	0.191485		236.6	-1.00451
237.3	2.3609		238	0.0694587		237.6	-0.993024
238.3	2.31458		239	0.134614		238.6	-0.78344
239.3	2.37036		240	0.240913		239.6	-0.848181
240.3	2.35017		241	0.264037		240.6	-0.762383
241.3	2.39069		242	0.292061		241.6	-0.799455
242.3	2.35266		243	0.295351		242.6	-0.785095
243.3	2.37815		244	0.282246		243.6	-0.8758
244.3	2.31544		245	0.231909		244.6	-0.894417
245.3	2.25957		246	0.343711		245.6	-0.909169
246.3	2.37493		247	0.219048		246.6	-0.873886
247.3	2.29608		248	0.175143		247.6	-0.929182
248.3	2.21733		249	0.230697		248.6	-0.785382
249.3	2.29211		250	0.358422		249.6	-1.08805
250.3	2.32451		251	0.482491		250.6	-0.835822
251.3	2.31252		252	0.352061		251.6	-0.894459
252.3	2.32832		253	0.29688		252.6	-0.857007
253.3	2.28738		254	0.268252		253.6	-0.843363
254.3	2.29384		255	0.253706		254.6	-0.878275
255.3	2.16559		256	0.241568		255.6	-0.786117
256.3	2.29485		257	0.215238		256.6	-0.909078
257.3	2.33035		258	0.118074		257.6	-1.01061
258.3	2.11508		259	0.265976		258.6	-0.871904
259.3	2.1552		260	0.0973549		259.6	-0.817342
260.3	2.14357		261	0.188162		260.6	-0.797509
261.3	2.06505		262	0.0779952		261.6	-0.939816
262.3	2.14642		263	0.165345		262.6	-0.912769
263.3	2.09231		264	0.155469		263.6	-1.00527
264.3	2.01433		265	0.181677		264.6	-0.989874
265.3	2.07141		266	0.182217		265.6	-0.933444
266.3	1.99953		267	0.14331		266.6	-0.922896
267.3	2.25587		268	0.0638101		267.6	-1.06522
268.3	1.99914		269	0.284393		268.6	-1.01546
269.3	2.1728		270	0.227155		269.6	-0.879942
270.3	2.02441		271	0.100319		270.6	-1.01174
271.3	2.0802		272	0.0901327		271.6	-0.952
272.3	2.26071		273	0.0015164		272.6	-0.879156
273.3	1.931		274	0.146305		273.6	-0.917862
274.3	2.07103		275	0.272112		274.6	-0.781024
275.3	2.11836		276	-0.0801898		275.6	-0.875431
276.3	2.03637		277	0.169643		276.6	-0.818236
277.3	2.00712		278	0.099864		277.6	-0.881832
278.3	2.02252		279	0.123106		278.6	-0.884403
279.3	1.86885		280	0.105364		279.6	-0.949584
280.3	1.99742		281	0.0509641		280.6	-0.967671
281.3	2.08596		282	0.0821235		281.6	-0.863648
282.3	2.03259		283	0.0566413		282.6	-0.879501
283.3	1.91103		284	0.0576034		283.6	-0.972406
284.3	1.90673		285	0.122402		284.6	-0.929798
285.3	1.86056		286	0.149913		285.6	-0.790558
286.3	2.08542		287	-0.316024		286.6	-1.12526
287.3	2.09118		288	0.431212		287.6	-0.531607
288.3	2.00684		289	-0.447905		288.6	-1.48147
289.3	4.7475		290	-1.82591		289.6	-1.61755
290.3	9.08353		291	-0.443075		290.6	-1.63478
291.3	22.7854		292	0.546873		291.6	-1.16625
292.3	33.5903		293	0.910902		292.6	-0.792655
293.3	38.7649		294	0.834727		293.6	-0.757585
294.3	41.0026		295	1.16226		294.6	-0.650681
295.3	42.1268		296	1.0029		295.6	-0.583605
296.3	42.7175		297	0.9918		296.6	-0.613044
297.3	42.7764		298	0.798556		297.6	-0.540772
298.3	43.1466		299	0.959976		298.6	-0.654829
299.3	43.0801		300	1.01659		299.6	-0.639177
300.3	43.2312		301	0.927739		300.6	-0.697222
301.3	43.2938		302	1.04893		301.6	-0.48091
302.3	43.2648		303	1.01337		302.6	-0.378531
303.3	43.4404		304	1.0519		303.6	-0.564723
304.3	43.3545		305	0.969502		304.6	-0.38436
305.3	43.2565		306	1.10103		305.6	-0.525112
306.3	43.2892		307	0.923739		306.6	-0.370746
307.3	43.383		308	0.832732		307.6	-0.397023
308.3	43.3991		309	1.04592		308.6	-0.643406
309.3	43.2984		310	0.99524		309.6	-0.570989
310.3	43.2901		311	1.00107		310.6	-0.584161
311.3	43.2813		312	1.04416		311.6	-0.678627
312.3	43.401		313	0.85253		312.6	-0.718135
313.3	43.3624		314	0.864698		313.6	-0.444328
314.3	43.3211		315	0.828778		314.6	-0.356646
315.3	43.4599		316	0.865071		315.6	-0.358567
316.3	43.4719		317	0.765264		316.6	-0.585068
317.3	43.4827		318	0.83863		317.6	-0.456192
318.3	43.368		319	0.929062		318.6	-0.595209
319.3	43.3017		320	0.886796		319.6	-0.457014
320.3	43.452		321	0.961713		320.6	-0.490219
321.3	43.4101		322	0.853713		321.6	-0.43517
322.3	43.2923		323	0.83185		322.6	-0.464255
323.3	43.2321		324	0.791679		323.6	-0.398123
324.3	43.3695		325	0.890142		324.6	-0.393098
325.3	43.2692		326	0.851055		325.6	-0.401694
326.3	43.2681		327	0.977158		326.6	-0.452383
327.3	43.2268		328	0.881511		327.6	-0.44744
328.3	43.2846		329	0.730411		328.6	-0.514942
329.3	43.2987		330	0.747468		329.6	-0.460037
330.3	43.3045		331	0.919033		330.6	-0.292867
331.3	43.3473		332	0.874843		331.6	-0.422184
332.3	43.3397		333	0.789925		332.6	-0.491653
333.3	43.204		334	0.856		333.6	-0.323461
334.3	43.2052		335	0.866901		334.6	-0.456099
335.3	43.2596		336	0.899186		335.6	-0.386595
336.3	43.2007		337	0.916885		336.6	-0.295629
337.3	43.1915		338	0.914949		337.6	-0.402429
338.3	43.2584		339	0.948087		338.6	-0.382891
339.3	43.3008		340	0.886313		339.6	-0.379286
340.3	43.407		341	0.854121		340.6	-0.375752
341.3	43.279		342	0.887838		341.6	-0.363394
342.3	43.1809		343	0.717505		342.6	-0.273788
343.3	43.1959		344	1.00582		343.6	-0.3684
344.3	43.387		345	0.937587		344.6	-0.260224
345.3	43.2358		346	0.928321		345.6	-0.312466
346.3	43.1901		347	0.904471		346.6	-0.20307
347.3	43.2306		348	0.909997		347.6	-0.24279
348.3	43.2272		349	0.897102		348.6	-0.351118
349.3	43.2196		350	0.797284		349.6	-0.520161
350.3	43.2428		351	0.722701		350.6	-0.423058
351.3	43.2809		352	0.695634		351.6	-0.338828
352.3	43.1943		353	0.958344		352.6	-0.355624
353.3	43.1752		354	0.972321		353.6	-0.359473
354.3	43.0327		355	0.967345		354.6	-0.311743
355.3	43.1353		356	0.883816		355.6	-0.277579
356.3	43.1013		357	0.852213		356.6	-0.297268
357.3	43.1332		358	0.84862		357.6	-0.277222
358.3	43.0933		359	0.987732		358.6	-0.434777
359.3	43.1879		360	0.821743		359.6	-0.402966
360.3	43.2181		361	0.888458		360.6	-0.446375
361.3	43.1999		362	0.922432		361.6	-0.330684
362.3	43.0818		363	0.847768		362.6	-0.325172
363.3	43.2378		364	0.907306		363.6	-0.327944
364.3	43.2716		365	0.867651		364.6	-0.253416
365.3	43.1994		366	0.953897		365.6	-0.191272
366.3	43.2785		367	0.879884		366.6	-0.291095
367.3	43.2653		368	0.961319		367.6	-0.360417
368.3	43.2227		369	0.866329		368.6	-0.524344
369.3	43.3028		370	0.679381		369.6	-0.336697
370.3	43.1332		371	0.902511		370.6	-0.363878
371.3	43.3082		372	0.903115		371.6	-0.296314
372.3	43.3147		373	0.913088		372.6	-0.390914
373.3	43.2317		374	1.022		373.6	-0.21502
374.3	43.1758		375	1.10835		374.6	-0.26419
375.3	43.3165		376	1.03374		375.6	-0.178031
376.3	43.1164		377	0.973307		376.6	-0.291412
377.3	43.1144		378	0.952143		377.6	-0.220811
378.3	43.2159		379	0.840791		378.6	-0.313873
379.3	43.224		380	0.814986		379.6	-0.206431
380.3	43.2148		381	0.786193		380.6	-0.153056
381.3	43.2707		382	0.847524		381.6	-0.256945
382.3	43.2137		383	0.840166		382.6	-0.163135
383.3	43.275		384	0.819918		383.6	-0.311164
384.3	43.304		385	0.851493		384.6	-0.0783076
385.3	43.1786		386	0.679153		385.6	-0.293309
386.3	43.2273		387	0.830431		386.6	-0.206688
387.3	43.1516		388	0.784211		387.6	-0.0205953
388.3	43.3057		389	0.930423		388.6	-0.352647
389.3	43.2732		390	0.82094		389.6	-0.135292
390.3	43.21		391	0.949693		390.6	-0.181168
391.3	43.327		392	0.912867		391.6	-0.229279
392.3	43.4191		393	0.766224		392.6	-0.252826
393.3	43.3436		394	0.806538		393.6	-0.208961
394.3	43.2711		395	0.763527		394.6	-0.124981
395.3	43.3415		396	0.770304		395.6	-0.137333
396.3	43.231		397	0.809658		396.6	0.0579578
397.3	43.1555		398	0.771343		397.6	-0.0701552
398.3	43.142		399	0.851349		398.6	0.00245345
399.3	43.1959		400	0.842828		399.6	-0.12005
400.3	43.3114		401	0.727494		400.6	0.0340209
401.3	43.273		402	0.913307		401.6	0.0469393
402.3	43.3667		403	1.1258		402.6	0.126485
403.3	43.2737		404	0.919326		403.6	0.0541108
404.3	43.3061		405	0.836669		404.6	-0.0435354
405.3	43.3336		406	0.986227		405.6	-0.0500506
406.3	43.2345		407	0.671297		406.6	0.108046
407.3	43.4069		408	0.61526		407.6	0.204957
408.3	43.0287		409	0.861431		408.6	0.321859
409.3	41.3088		410	1.7353		409.6	1.21989
410.3	37.8787		411	0.934159		410.6	-0.0790902
411.3	29.2505		412	0.226266		411.6	-0.00767612
412.3	24.2867		413	-0.0780979		412.6	-0.218181
413.3	21.3869		414	-0.101432		413.6	-0.303782
414.3	19.0876		415	-0.245722		414.6	-0.554217
415.3	17.2411		416	-0.167575		415.6	-0.270557
416.3	15.7743		417	-0.234795		416.6	-0.507725
417.3	14.5518		418	-0.206552		417.6	-0.334682
418.3	13.7137		419	-0.0894567		418.6	-0.562739
419.3	13.0086		420	0.0933298		419.6	-0.346641
420.3	12.1031		421	-0.0941433		420.6	-0.535487
421.3	11.7576		422	-0.0429682		421.6	-0.486388
422.3	11.1234		423	0.0118833		422.6	-0.307119
423.3	10.6777		424	-0.132792		423.6	-0.552433
424.3	10.282		425	-0.122063		424.6	-0.579754
425.3	9.8704		426	-0.0684445		425.6	-0.618386
426.3	9.32554		427	-0.313612		426.6	-0.66119
427.3	9.08224		428	0.0599149		427.6	-0.537702
428.3	8.86509		429	-0.128394		428.6	-0.612896
429.3	8.69764		430	0.0080694		429.6	-0.468118
430.3	8.46213		431	0.0553485		430.6	-0.592263
431.3	8.18845		432	-0.00709987		431.6	-0.624037
432.3	7.84291		433	0.0667702		432.6	-0.698689
433.3	7.79062		434	0.0537797		433.6	-0.736313
434.3	7.7921		435	0.507718		434.6	-0.466189
435.3	7.24697		436	-0.151454		435.6	-1.00679
436.3	7.3225		437	0.199943		436.6	-0.595454
437.3	7.08568		438	-0.321224		437.6	-0.793325
438.3	7.09321		439	0.265946		438.6	-0.443787
439.3	6.77204		440	0.0945763		439.6	-0.748947
440.3	6.57731		441	0.317044		440.6	-0.979245
441.3	6.72571		442	0.0187812		441.6	-0.847905
442.3	6.4441		443	-0.212601		442.6	-0.705656
443.3	6.32775		444	-0.181759		443.6	-0.353453
444.3	6.10469		445	-0.0344968		444.6	-0.56339
445.3	6.25392		446	0.0541608		445.6	-0.535868
446.3	6.14269		447	-0.0236142		446.6	-0.636345
447.3	5.95189		448	-0.100366		447.6	-0.668677
448.3	5.91047		449	-0.00146914		448.6	-0.637725
449.3	5.8023		450	-0.117219		449.6	-0.577834
450.3	5.6353		451	-0.00564876		450.6	-0.696992
451.3	5.77551		452	-0.0015659		451.6	-0.534015
452.3	5.55499		453	0.00116792		452.6	-0.561286
453.3	5.43753		454	0.0194655		453.6	-0.606292
454.3	5.21408		455	-0.043058		454.6	-0.534518
455.3	5.04554		456	0.0418866		455.6	-0.628549
456.3	5.1765		457	0.0863874		456.6	-0.536849
457.3	5.05491		458	-0.0537314		457.6	-0.639901
458.3	4.92592		459	-0.0279137		458.6	-0.553306
459.3	4.96054		460	0.0224327		459.6	-0.689457
460.3	4.82975		461	-0.00472631		460.6	-0.634022
461.3	4.79829		462	0.0879151		461.6	-0.587542
462.3	4.74013		463	-0.121813		462.6	-0.761989
463.3	4.56543		464	0.194317		463.6	-0.819302
464.3	4.59522		465	0.101745		464.6	-0.778737
465.3	4.45928		466	0.00276604		465.6	-0.696957
466.3	4.38782		467	-0.0344623		466.6	-0.765002
467.3	4.37648		468	-0.10202		467.6	-0.757712
468.3	4.31286		469	-0.103086		468.6	-0.781679
469.3	4.24219		470	-0.0913453		469.6	-0.64348
470.3	4.22354		471	-0.0150718		470.6	-0.712999
471.3	4.27978		472	-0.0358434		471.6	-0.637549
472.3	4.18719		473	0.0020141		472.6	-0.816381
473.3	4.13294		474	0.150173		473.6	-0.675892
474.3	4.24435		475	0.249497		474.6	-0.803704
475.3	3.85325		476	0.103743		475.6	-0.817518
476.3	3.87888		477	-0.0102323		476.6	-0.890855
477.3	3.92402		478	-0.075401		477.6	-0.916718
478.3	3.98238		479	0.0359746		478.6	-0.779641
479.3	3.8532		480	0.065365		479.6	-0.768264
480.3	3.873		481	-0.0165424		480.6	-0.703607
481.3	3.76619		482	0.0814794		481.6	-0.739206
482.3	3.74246		483	-0.0627156		482.6	-0.827872
483.3	3.82951		484	-0.106294		483.6	-0.972089
484.3	3.72369		485	0.0302765		484.6	-0.76158
485.3	3.80083		486	0.141294		485.6	-0.996746
486.3	3.66644		487	0.135017		486.6	-0.788709
487.3	3.51301		488	0.148148		487.6	-0.984255
488.3	3.49227		489	0.126892		488.6	-1.09868
489.3	3.47992		490	0.0932552		489.6	-0.915045
490.3	3.51144		491	0.14905		490.6	-0.827183
491.3	3.40795		492	-0.00264035		491.6	-0.857841
492.3	3.45623		493	-0.0105114		492.6	-0.912079
493.3	3.44673		494	-0.065096		493.6	-0.827168
494.3	3.30624		495	0.0318343		494.6	-0.801122
495.3	3.41747		496	0.0332319		495.6	-0.847266
496.3	3.3185		497	0.0437068		496.6	-0.810869
497.3	3.31635		498	0.089401		497.6	-0.824672
498.3	3.15448		499	0.036392		498.6	-1.00737
499.3	3.07542		500	0.0814596		499.6	-1.0134
500.3	3.19272		501	0.0188674		500.6	-0.967106
501.3	3.302		502	0.116983		501.6	-0.890804
502.3	3.16754		503	-0.0296969		502.6	-0.850968
503.3	3.16749		504	0.0754798		503.6	-0.779344
504.3	3.08519		505	0.160833		504.6	-0.813352
505.3	3.19323		506	-0.0350142		505.6	-0.839225
506.3	3.07301		507	0.101554		506.6	-0.950376
507.3	3.14636		508	-0.121228		507.6	-0.6615
508.3	3.13694		509	-0.046005		508.6	-0.800302
509.3	3.22249		510	0.14933		509.6	-0.609171
510.3	3.16006		511	0.0632191		510.6	-0.851596
511.3	3.01211		512	0.119244		511.6	-0.683025
512.3	2.94501		513	0.20696		512.6	-0.727163
513.3	3.05946		514	0.291039		513.6	-0.698585
514.3	2.88944		515	0.303686		514.6	-0.86224
515.3	2.92411		516	0.154256		515.6	-0.846357
516.3	3.03532		517	0.29592		516.6	-0.773787
517.3	2.94334		518	0.18557		517.6	-0.789653
518.3	2.87724		519	0.0999081		518.6	-0.742625
519.3	2.889		520	0.264544		519.6	-0.836016
520.3	2.85841		521	0.367034		520.6	-0.806411
521.3	2.8399		522	0.414619		521.6	-0.975219
522.3	2.87766		523	0.151891		522.6	-1.02789
523.3	2.78535		524	0.262228		523.6	-1.07117
524.3	2.81024		525	0.323442		524.6	-0.966694
525.3	2.65336		526	0.217659		525.6	-0.954817
526.3	2.73527		527	0.205295		526.6	-0.961501
527.3	2.80839		528	0.178189		527.6	-0.772461
528.3	2.62722		529	0.160287		528.6	-0.988044
529.3	2.75278		530	0.0105376		529.6	-1.01696
530.3	2.58025		531	0.206934		530.6	-0.778065
531.3	2.60185		532	0.237826		531.6	-0.981689
532.3	2.50636		533	0.0818748		532.6	-0.913548
533.3	2.41068		534	0.118785		533.6	-1.00078
534.3	2.35439		535	0.116128		534.6	-0.904127
535.3	2.42104		536	0.0984251		535.6	-0.869614
536.3	2.47655		537	0.133065		536.6	-1.00377
537.3	2.48344		538	0.0873234		537.6	-0.924003
538.3	2.48377		539	0.0812173		538.6	-0.942668
539.3	2.3821		540	0.21164		539.6	-0.754794
540.3	2.41831		541	0.168266		540.6	-0.893186
541.3	2.45187		542	0.0849876		541.6	-0.897202
542.3	2.4003		543	0.0877526		542.6	-0.933371
543.3	2.37444		544	0.142295		543.6	-0.985173
544.3	2.45169		545	0.0500988		544.6	-0.852615
545.3	2.45689		546	0.0570453		545.6	-1.03314
546.3	2.26237		547	0.0318317		546.6	-0.89077
547.3	2.3395		548	0.00243944		547.6	-0.844773
548.3	2.33316		549	0.0407242		548.6	-1.02702
549.3	2.42675		550	0.154007		549.6	-0.919049
550.3	2.25949		551	0.195222		550.6	-0.902691
551.3	2.20419		552	0.225301		551.6	-0.925334
552.3	2.09213		553	0.0947854		552.6	-0.836977
553.3	2.2505		554	0.2218		553.6	-1.03518
554.3	2.24167		555	0.132437		554.6	-0.916952
555.3	2.19436		556	0.020489		555.6	-1.31096
556.3	2.13983		557	0.00243241		556.6	-1.31113
557.3	1.9882		558	0.0862404		557.6	-1.07407
558.3	2.0459		559	0.0692331		558.6	-1.02066
559.3	2.20154		560	0.102037		559.6	-1.1841
560.3	2.01953		561	-0.0343394		560.6	-1.082
561.3	2.07227		562	-0.0977581		561.6	-1.05414
562.3	2.21356		563	0.0204396		562.6	-1.17632
563.3	2.19202		564	0.0280092		563.6	-1.05154
564.3	2.04282		565	0.0273737		564.6	-0.912806
565.3	2.34122		566	0.0738276		565.6	-0.954085
566.3	2.11285		567	0.0992187		566.6	-1.07915
567.3	2.1665		568	0.0796196		567.6	-1.06153
568.3	2.09922		569	0.123067		568.6	-1.03726
569.3	2.17104		570	0.104052		569.6	-1.12638
570.3	2.26658		571	0.132729		570.6	-1.08005
571.3	2.25351		572	0.00452322		571.6	-1.20773
572.3	2.12595		573	0.20788		572.6	-1.1053
573.3	2.08535		574	0.228979		573.6	-1.11017
574.3	2.07881		575	0.141489		574.6	-1.09414
575.3	1.89228		576	0.186322		575.6	-1.3048
576.3	2.04311		577	-0.183688		576.6	-1.02922
577.3	2.19185		578	0.283024		577.6	-0.855265
578.3	2.72131		579	-2.17097		578.6	-1.68969
579.3	15.6806		580	-2.28071		579.6	-2.15036
580.3	30.013		581	-0.0358632		580.6	-1.39028
581.3	47.0559		582	1.02072		581.6	-0.767648
582.3	51.7376		583	1.47103		582.6	-0.397914
583.3	52.6829		584	1.63199		583.6	-0.273148
584.3	52.86		585	1.7453		584.6	-0.272541
585.3	53.203		586	1.7244		585.6	-0.268183
586.3	53.3044		587	1.63514		586.6	-0.0427025
587.3	53.296		588	1.71252		587.6	-0.0400363
588.3	53.4464		589	1.73216		588.6	-0.23002
589.3	53.5166		590	1.83556		589.6	-0.138413
590.3	53.3921		591	1.61932		590.6	-0.287516
591.3	53.4536		592	1.65623		591.6	-0.183249
592.3	53.4661		593	1.7221		592.6	-0.0891911
593.3	53.4604		594	1.74497		593.6	-0.177416
594.3	53.5165		595	1.72422		594.6	-0.0584532
595.3	53.4925		596	1.86519		595.6	-0.0413373
596.3	53.5057		597	1.75481		596.6	-0.193667
597.3	53.4927		598	1.62082		597.6	-0.0878756
598.3	53.5785		599	1.74189		598.6	0.0263049
599.3	53.5837		600	1.82939		599.6	0.0540727
600.3	53.4629		601	1.70278		600.6	-0.19067
601.3	53.4137		602	1.65429		601.6	-0.166146
602.3	53.4247		603	1.73706		602.6	-0.258823
603.3	53.559		604	1.69675		603.6	-0.195393
604.3	53.5666		605	1.81839		604.6	-0.0567614
605.3	53.6099		606	1.836		605.6	-0.265754
606.3	53.5039		607	1.7368		606.6	-0.197939
607.3	53.4625		608	1.84855		607.6	-0.287327
608.3	53.4962		609	1.85453		608.6	-0.275277
609.3	53.4183		610	1.65403		609.6	-0.215007
610.3	53.351		611	1.76677		610.6	-0.232361
611.3	53.5145		612	1.67781		611.6	-0.346675
612.3	53.5318		613	1.64322		612.6	-0.0753266
613.3	53.4265		614	1.75753		613.6	-0.0700978
614.3	53.4312		615	1.71723		614.6	-0.149528
615.3	53.4881		616	1.79662		615.6	-0.019709
616.3	53.2913		617	1.78695		616.6	-0.213859
617.3	53.4587		618	1.67148		617.6	-0.225475
618.3	53.466		619	1.66323		618.6	-0.17559
619.3	53.4212		620	1.79277		619.6	-0.181592
620.3	53.2563		621	1.78939		620.6	-0.282744
621.3	53.2749		622	1.91056		621.6	-0.201382
622.3	53.2495		623	1.68618		622.6	0.0428152
623.3	53.2285		624	1.63697		623.6	-0.177688
624.3	53.3085		625	1.7812		624.6	-0.0455666
625.3	53.3734		626	1.846		625.6	-0.0243397
626.3	53.2468		627	1.79701		626.6	-0.0390857
627.3	53.1929		628	1.7479		627.6	-0.27985
628.3	53.1698		629	1.89513		628.6	-0.0745072
629.3	53.2504		630	1.73091		629.6	-0.0209706
630.3	53.2857		631	1.75434		630.6	-0.04989
631.3	53.3144		632	1.70618		631.6	-0.148455
632.3	53.2313		633	1.74738		632.6	-0.131559
633.3	53.1823		634	1.79909		633.6	-0.0301449
634.3	53.1822		635	1.61515		634.6	-0.0123627
635.3	53.2366		636	1.75816		635.6	0.0274672
636.3	53.3103		637	1.68785		636.6	0.0381292
637.3	53.1945		638	1.6178		637.6	0.0301596
638.3	53.3012		639	1.66238		638.6	-0.0638145
639.3	53.1625		640	1.79406		639.6	-0.0441682
640.3	53.2209		641	1.74115		640.6	-0.0778774
641.3	53.3034		642	1.71828		641.6	-0.0635907
642.3	53.0462		643	1.79944		642.6	0.0210984
643.3	53.1674		644	1.8748		643.6	0.0794106
644.3	53.2987		645	1.81174		644.6	-0.131893
645.3	53.1651		646	1.77211		645.6	-0.0490383
646.3	53.2592		647	1.71848		646.6	-0.103353
647.3	53.2037		648	1.8416		647.6	0.065916
648.3	53.1931		649	1.76239		648.6	-0.141593
649.3	53.0768		650	1.76483		649.6	-0.0469741
650.3	53.1149		651	1.92536		650.6	-0.0395846
651.3	53.2107		652	1.86164		651.6	0.0133982
652.3	53.1643		653	1.88116		652.6	-0.106316
653.3	53.2294		654	1.85455		653.6	-0.00251484
654.3	53.277		655	1.84042		654.6	0.0476155
655.3	53.1552		656	1.65959		655.6	0.0191963
656.3	53.327		657	1.78245		656.6	0.0368723
657.3	53.2285		658	1.79441		657.6	0.219409
658.3	53.1316		659	1.77399		658.6	0.0394617
659.3	53.2312		660	1.84526		659.6	0.00173467
660.3	53.2345		661	1.73758		660.6	-0.0287315
661.3	53.2458		662	1.66274		661.6	0.0501094
662.3	53.317		663	1.6153		662.6	0.0408803
663.3	53.0926		664	1.64965		663.6	-0.0169251
664.3	53.2299		665	1.60532		664.6	-0.0410126
665.3	53.2194		666	1.65682		665.6	0.0299237
666.3	53.1313		667	1.57327		666.6	0.0492306
667.3	53.2109		668	1.54281		667.6	0.324975
668.3	53.1886		669	1.6882		668.6	0.132781
669.3	53.2229		670	1.68287		669.6	0.175695
670.3	53.3371		671	1.72753		670.6	0.080949
671.3	53.3836		672	1.63791		671.6	0.294693
672.3	53.3563		673	1.51239		672.6	0.260314
673.3	53.2694		674	1.56858		673.6	0.205639
674.3	53.3755		675	1.52592		674.6	0.184655
675.3	53.3905		676	1.69725		675.6	0.243485
676.3	53.4418		677	1.61551		676.6	0.264879
677.3	53.2507		678	1.65737		677.6	0.17093
678.3	53.3134		679	1.43263		678.6	0.23621
679.3	53.2129		680	1.59109		679.6	0.260593
680.3	53.2869		681	1.46644		680.6	0.125703
681.3	53.2558		682	1.50445		681.6	0.33856
682.3	53.364		683	1.48335		682.6	0.108107
683.3	53.3723		684	1.64602		683.6	0.224159
684.3	53.4592		685	1.62077		684.6	0.0385318
685.3	53.3132		686	1.67958		685.6	0.0672191
686.3	53.2749		687	1.46503		686.6	0.393803
687.3	53.3322		688	1.75556		687.6	0.337401
688.3	53.5276		689	1.51991		688.6	0.342259
689.3	53.4867		690	1.51621		689.6	0.334248
690.3	53.4394		691	1.56778		690.6	0.245888
691.3	53.4637		692	1.4801		691.6	0.25356
692.3	53.3655		693	1.48975		692.6	0.258476
693.3	53.378		694	1.49178		693.6	0.307437
694.3	53.4577		695	1.5684		694.6	0.480813
695.3	53.4935		696	1.38116		695.6	0.534882
696.3	53.2975		697	1.39993		696.6	0.559412
697.3	53.4157		698	1.28229		697.6	0.525287
698.3	53.008		699	1.72263		698.6	0.493012
699.3	45.7041		700	2.95434		699.6	1.56679
700.3	46.1591		701	1.32115		700.6	0.216996
701.3	30.9871		702	0.291606		701.6	0.305153
702.3	26.1033		703	0.195264		702.6	-0.120577
703.3	23.1658		704	-0.0950257		703.6	-0.428596
704.3	20.3693		705	-0.168586		704.6	-0.240972
705.3	18.4419		706	0.0866984		705.6	-0.400787
706.3	16.8337		707	-0.200622		706.6	-0.485324
707.3	15.647		708	-0.0947621		707.6	-0.486791
708.3	14.5228		709	-0.0743799		708.6	-0.496203
709.3	13.5248		710	-0.0702837		709.6	-0.557667
710.3	12.8745		711	-0.120198		710.6	-0.548091
711.3	12.041		712	-0.134066		711.6	-0.405662
712.3	11.541		713	-0.0383847		712.6	-0.52548
713.3	11.119		714	-0.045817		713.6	-0.482407
714.3	10.5189		715	0.16171		714.6	-0.442546
715.3	10.1431		716	0.247097		715.6	-0.583083
716.3	9.67334		717	-0.0874763		716.6	-0.617232
717.3	9.24989		718	0.165356		717.6	-0.57457
718.3	9.1461		719	0.102074		718.6	-0.651993
719.3	8.88935		720	0.0332358		719.6	-0.631054
720.3	8.66988		721	0.0256578		720.6	-0.573389
721.3	8.31055		722	0.209018		721.6	-0.858448
722.3	7.90728		723	0.064441		722.6	-0.785951
723.3	7.88749		724	0.0293252		723.6	-0.802109
724.3	7.90151		725	0.548804		724.6	-0.6858
725.3	7.33606		726	-0.358561		725.6	-1.31292
726.3	7.4483		727	0.0438091		726.6	-0.713084
727.3	7.30165		728	-0.348557		727.6	-1.20038
728.3	7.31803		729	0.440707		728.6	-0.46226
729.3	7.13016		730	-0.0703983		729.6	-0.754813
730.3	6.80495		731	0.0463946		730.6	-1.26677
731.3	6.97833		732	-0.114302		731.6	-1.00977
732.3	7.02777		733	-0.0486571		732.6	-0.96651
733.3	6.93025		734	-0.0233129		733.6	-0.625262
734.3	6.53769		735	-0.0131616		734.6	-0.778802
735.3	6.54224		736	0.157544		735.6	-0.756316
736.3	6.42526		737	-0.0775822		736.6	-0.764991
737.3	6.18671		738	0.11139		737.6	-0.596695
738.3	6.05194		739	0.0264631		738.6	-0.761623
739.3	5.93703		740	0.146309		739.6	-0.87558
740.3	5.80593		741	0.0386024		740.6	-0.816979
741.3	5.69455		742	0.0982817		741.6	-0.83651
742.3	5.57487		743	-0.034561		742.6	-0.769552
743.3	5.67798		744	0.0740617		743.6	-1.05882
744.3	5.50733		745	0.233855		744.6	-0.818557
745.3	5.45036		746	-0.0031718		745.6	-0.953717
746.3	5.42111		747	0.249901		746.6	-0.835055
747.3	5.25781		748	0.0901968		747.6	-0.851064
748.3	5.18826		749	0.0940972		748.6	-0.837185
749.3	5.12146		750	0.0966641		749.6	-0.786479
750.3	5.07084		751	0.0203698		750.6	-0.78006
751.3	4.96979		752	0.188566		751.6	-0.898806
752.3	4.85596		753	0.0374542		752.6	-0.765259
753.3	4.78368		754	0.155641		753.6	-0.912784
754.3	4.75928		755	-0.0500629		754.6	-0.900751
755.3	4.64414		756	-0.122942		755.6	-0.950738
756.3	4.53072		757	-0.127358		756.6	-0.6448
757.3	4.54646		758	0.00281829		757.6	-0.90184
758.3	4.66381		759	-0.0374054		758.6	-0.790923
759.3	4.51719		760	-0.00156232		759.6	-0.833502
760.3	4.51866		761	-0.0275927		760.6	-0.862536
761.3	4.34402		762	-0.00172813		761.6	-0.899019
762.3	4.34335		763	-0.0854861		762.6	-0.931632
763.3	4.21721		764	-0.0268508		763.6	-0.760761
764.3	4.32821		765	0.0099733		764.6	-0.725403
765.3	4.17839		766	0.107501		765.6	-0.718929
766.3	4.15154		767	0.0182309		766.6	-0.871269
767.3	4.07608		768	0.0115259		767.6	-0.846747
768.3	4.11352		769	-0.0421435		768.6	-0.875648
769.3	4.01661		770	0.0121317		769.6	-0.787876
770.3	4.12298		771	0.104087		770.6	-0.828647
771.3	3.88979		772	0.10862		771.6	-0.851405
772.3	3.96256		773	0.190851		772.6	-0.859477
773.3	3.90328		774	0.141272		773.6	-0.833675
774.3	3.89046		775	0.346317		774.6	-0.939665
775.3	4.00013		776	0.208333		775.6	-1.11881
776.3	3.93226		777	0.154079		776.6	-0.935968
777.3	3.78742		778	0.158669		777.6	-1.05404
778.3	3.815		779	0.220401		778.6	-0.979522
779.3	3.69861		780	0.145564		779.6	-0.983512
780.3	3.75727		781	-0.0151295		780.6	-0.954761
781.3	3.7063		782	0.0630279		781.6	-1.07829
782.3	3.6849		783	0.14297		782.6	-0.826614
783.3	3.57374		784	0.082425		783.6	-0.933596
784.3	3.25607		785	0.0844415		784.6	-0.952744
785.3	3.61344		786	0.269604		785.6	-1.0284
786.3	3.32592		787	0.197135		786.6	-0.898472
787.3	3.39343		788	0.0497028		787.6	-0.94698
788.3	3.47317		789	0.161597		788.6	-1.04628
789.3	3.39905		790	0.169933		789.6	-1.07613
790.3	3.30392		791	0.24835		790.6	-0.964035
791.3	3.27257		792	0.189399		791.6	-0.872384
792.3	3.40079		793	0.145953		792.6	-0.793741
793.3	3.28525		794	0.194421		793.6	-1.02945
794.3	3.17988		795	0.177817		794.6	-0.87727
795.3	3.27949		796	0.136077		795.6	-1.03722
796.3	3.18101		797	0.13452		796.6	-0.850883
797.3	3.28937		798	0.101501		797.6	-0.944524
798.3	3.14307		799	0.252775		798.6	-1.00757
799.3	3.16869		800	0.230415		799.6	-0.943027
800.3	2.95756		801	0.331099		800.6	-1.02273
801.3	3.01047		802	0.277007		801.6	-0.914863
802.3	2.87211		803	0.290908		802.6	-1.18695
803.3	2.93234		804	0.187122		803.6	-0.896072
804.3	3.00753		805	0.393941		804.6	-1.01102
805.3	3.00188		806	0.288604		805.6	-0.998293
806.3	2.98041		807	0.353647		806.6	-1.07577
807.3	2.80197		808	0.262381		807.6	-1.17644
808.3	3.03693		809	0.164635		808.6	-0.974995
809.3	2.86371		810	0.240977		809.6	-1.06702
810.3	2.84857		811	0.162673		810.6	-1.02318
811.3	2.89063		812	0.128405		811.6	-0.993509
812.3	2.84362		813	0.285096		812.6	-0.942961
813.3	2.80174		814	0.266449		813.6	-1.214
814.3	2.95631		815	0.267517		814.6	-1.20803
815.3	2.77423		816	0.108607		815.6	-0.846983
816.3	2.83285		817	0.120641		816.6	-0.940766
817.3	2.80756		818	0.102112		817.6	-1.09375
818.3	2.73465		819	0.0493742		818.6	-1.05775
819.3	2.6457		820	-0.0414727		819.6	-0.886
820.3	2.78276		821	0.164669		820.6	-0.953785
821.3	2.69672		822	0.193182		821.6	-1.00322
822.3	2.74118		823	0.166354		822.6	-0.991889
823.3	2.62934		824	0.264964		823.6	-0.922076
824.3	2.56497		825	0.090537		824.6	-0.854664
825.3	2.5217		826	0.0744295		825.6	-0.80156
826.3	2.71789		827	0.168123		826.6	-0.79937
827.3	2.64375		828	0.143932		827.6	-0.873359
828.3	2.65106		829	0.0463483		828.6	-0.932265
829.3	2.55425		830	0.28429		829.6	-0.564442
830.3	2.66989		831	0.205704		830.6	-0.935285
831.3	2.60041		832	0.237518		831.6	-1.09108
832.3	2.59912		833	0.228853		832.6	-0.827672
833.3	2.56081		834	0.22894		833.6	-0.897306
834.3	2.58878		835	0.093898		834.6	-0.802077
835.3	2.54652		836	0.320664		835.6	-0.815359
836.3	2.52116		837	0.190974		836.6	-0.936463
837.3	2.50086		838	0.155975		837.6	-0.888075
838.3	2.47243		839	0.0600148		838.6	-0.764408
839.3	2.52441		840	0.306549		839.6	-0.855935
840.3	2.62628		841	0.173739		840.6	-0.886158
841.3	2.58708		842	0.314741		841.6	-0.884679
842.3	2.38314		843	0.135175		842.6	-0.785073
843.3	2.57651		844	0.16132		843.6	-0.908237
844.3	2.4883		845	0.223022		844.6	-1.0005
845.3	2.33784		846	0.287148		845.6	-1.02269
846.3	2.19901		847	0.233439		846.6	-1.00734
847.3	2.23523		848	0.207085		847.6	-1.00537
848.3	2.35849		849	0.263793		848.6	-1.03206
849.3	2.52913		850	0.420844		849.6	-0.827219
850.3	2.29009		851	0.44132		850.6	-0.868741
851.3	2.37381		852	0.373825		851.6	-1.01589
852.3	2.22049		853	0.284004		852.6	-1.05008
853.3	2.25889		854	0.152411		853.6	-1.02277
854.3	2.25865		855	0.15067		854.6	-1.07377
855.3	2.44377		856	0.286544		855.6	-1.10322
856.3	2.40212		857	0.10162		856.6	-1.04471
857.3	2.26414		858	0.195542		857.6	-1.08538
858.3	2.32215		859	0.161643		858.6	-1.00527
859.3	2.26453		860	0.126078		859.6	-1.03472
860.3	2.27837		861	0.198906		860.6	-0.931238
861.3	2.15529		862	0.317186		861.6	-1.13302
862.3	2.1036		863	0.346732		862.6	-1.17739
863.3	2.16252		864	0.264369		863.6	-0.974421
864.3	2.39934		865	0.488082		864.6	-0.822242
865.3	2.44977		866	0.260789		865.6	-1.9371
866.3	1.43793		867	0.312855		866.6	-0.602595
867.3	2.20498		868	0.383761		867.6	-0.854783
868.3	2.00843		869	0.322823		868.6	-0.912539
869.3	2.03979		870	0.313533		869.6	-0.792681
870.3	2.17232		871	0.318423		870.6	-0.805996
871.3	2.1296		872	0.202523		871.6	-1.01789
872.3	2.04649		873	0.486683		872.6	-0.645244
873.3	2.12645		874	0.0180664		873.6	-0.947427
874.3	1.66926		875	1.19683		874.6	-0.300151
875.3	3.82984		876	-1.63018		875.6	-1.5927
876.3	5.11725		877	-2.61726		876.6	-0.990553
877.3	33.6802		878	0.283148		877.6	-0.480434
878.3	55.5531		879	1.87035		878.6	-0.347678
879.3	64.9611		880	2.3682		879.6	-0.196486
880.3	63.6382		881	2.44876		880.6	-0.0139002
881.3	63.3088		882	2.33383		881.6	-0.165942
882.3	63.228		883	2.48417		882.6	-0.0510834
883.3	63.2771		884	2.56867		883.6	-0.114336
884.3	63.1577		885	2.56957		884.6	-0.142304
885.3	63.219		886	2.58952		885.6	0.0838739
886.3	63.1343		887	2.48419		886.6	0.00407353
887.3	63.1618		888	2.404		887.6	-0.0544113
888.3	63.2216		889	2.40235		888.6	0.181755
889.3	63.1493		890	2.45724		889.6	-0.0564974
890.3	63.0017		891	2.64559		890.6	0.0977334
891.3	63.162		892	2.58274		891.6	0.0508623
892.3	63.0635		893	2.47459		892.6	0.0894648
893.3	62.9799		894	2.4596		893.6	0.094831
894.3	62.9516		895	2.51792		894.6	0.236044
895.3	63.1436		896	2.2499		895.6	-0.0593198
896.3	63.2237		897	2.43078		896.6	0.0490778
897.3	62.8712		898	2.46822		897.6	0.0668289
898.3	62.899		899	2.59465		898.6	0.141478
899.3	62.8967		900	2.5137		899.6	0.295864
900.3	62.9227		901	2.43735		900.6	0.255647
901.3	62.8468		902	2.48556		901.6	0.401319
902.3	62.8234		903	2.5087		902.6	0.362503
903.3	62.8557		904	2.34443		903.6	0.261181
904.3	62.9447		905	2.3751		904.6	0.256621
905.3	62.7947		906	2.44767		905.6	0.213865
906.3	62.7622		907	2.56054		906.6	0.387067
907.3	62.8048		908	2.50179		907.6	0.339631
908.3	62.7717		909	2.52973		908.6	0.492047
909.3	62.7334		910	2.52961		909.6	0.402046
910.3	62.6894		911	2.57882		910.6	0.498122
911.3	62.7265		912	2.4466		911.6	0.543243
912.3	62.6912		913	2.50934		912.6	0.436928
913.3	62.6007		914	2.55988		913.6	0.507412
914.3	62.6038		915	2.69356		914.6	0.501481
915.3	62.5968		916	2.52898		915.6	0.418096
916.3	62.5708		917	2.52381		916.6	0.50912
917.3	62.5159		918	2.4988		917.6	0.48572
918.3	62.5963		919	2.50774		918.6	0.579885
919.3	62.556		920	2.54362		919.6	0.536965
920.3	62.6332		921	2.45408		920.6	0.404418
921.3	62.553		922	2.52931		921.6	0.568116
922.3	62.5684		923	2.41974		922.6	0.626544
923.3	62.4186		924	2.51616		923.6	0.70463
924.3	62.4401		925	2.40787		924.6	0.615993
925.3	62.3943		926	2.35143		925.6	0.747695
926.3	62.3825		927	2.29867		926.6	0.571543
927.3	62.4119		928	2.32576		927.6	0.513098
928.3	62.4588		929	2.36185		928.6	0.49178
929.3	62.4777		930	2.37295		929.6	0.475478
930.3	62.4436		931	2.37485		930.6	0.58548
931.3	62.5142		932	2.43385		931.6	0.65918
932.3	62.4858		933	2.36077		932.6	0.658947
933.3	62.5407		934	2.33817		933.6	0.540361
934.3	62.4054		935	2.47538		934.6	0.520944
935.3	62.4823		936	2.42348		935.6	0.57496
936.3	62.4008		937	2.48888		936.6	0.755073
937.3	62.3592		938	2.51385		937.6	0.68703
938.3	62.3147		939	2.44111		938.6	0.596192
939.3	62.3061		940	2.49795		939.6	0.596002
940.3	62.3573		941	2.52647		940.6	0.640291
941.3	62.3581		942	2.51134		941.6	0.690333
942.3	62.5368		943	2.44947		942.6	0.694554
943.3	62.4262		944	2.43501		943.6	0.838908
944.3	62.3996		945	2.40257		944.6	0.82986
945.3	62.3469		946	2.51769		945.6	0.768509
946.3	62.4771		947	2.42764		946.6	0.805878
947.3	62.3802		948	2.43037		947.6	0.588919
948.3	62.4925		949	2.39202		948.6	0.684075
949.3	62.4047		950	2.24931		949.6	0.893363
950.3	62.4712		951	2.34051		950.6	0.922245
951.3	62.4116		952	2.37326		951.6	0.824462
952.3	62.333		953	2.46587		952.6	0.744868
953.3	62.4535		954	2.52057		953.6	0.743675
954.3	62.5592		955	2.37011		954.6	0.750161
955.3	62.6493		956	2.38038		955.6	0.822383
956.3	62.4835		957	2.46151		956.6	0.837897
957.3	62.4082		958	2.34606		957.6	0.828375
958.3	62.4899		959	2.32302		958.6	0.836387
959.3	62.5353		960	2.49345		959.6	0.883236
960.3	62.4922		961	2.38154		960.6	0.694749
961.3	62.4819		962	2.48104		961.6	0.904014
962.3	62.4708		963	2.36767		962.6	0.921891
963.3	62.516		964	2.42355		963.6	0.941797
964.3	62.5091		965	2.41197		964.6	1.07282
965.3	62.509		966	2.37378		965.6	1.05231
966.3	62.498		967	2.56403		966.6	1.04758
967.3	62.5457		968	2.43308		967.6	1.1541
968.3	62.5358		969	2.5658		968.6	1.01074
969.3	62.5464		970	2.48854		969.6	1.07735
970.3	62.6452		971	2.61039		970.6	1.03188
971.3	62.5331		972	2.5185		971.6	1.09534
972.3	62.4055		973	2.55754		972.6	1.23202
973.3	62.5615		974	2.50845		973.6	1.20467
974.3	62.6677		975	2.56838		974.6	1.22171
975.3	62.5362		976	2.65936		975.6	1.12833
976.3	62.5809		977	2.46369		976.6	1.1191
977.3	62.5605		978	2.42927		977.6	1.15445
978.3	62.5336		979	2.5958		978.6	1.20679
979.3	62.6132		980	2.55258		979.6	1.25392
980.3	62.5811		981	2.45372		980.6	1.20358
981.3	62.7425		982	2.47827		981.6	1.24289
982.3	62.6988		983	2.58701		982.6	1.36281
983.3	62.903		984	2.54329		983.6	1.22075
984.3	62.7217		985	2.51552		984.6	1.15211
985.3	62.7286		986	2.59105		985.6	1.34946
986.3	62.692		987	2.63975		986.6	1.26198
987.3	62.6875		988	2.53567		987.6	1.44747
988.3	62.832		989	2.65831		988.6	1.36717
989.3	62.7834		990	2.62315		989.6	1.4442
990.3	62.7492		991	2.61067		990.6	1.24311
991.3	62.5437		992	2.59662		991.6	1.2048
992.3	62.6596		993	2.72869		992.6	1.37782
993.3	62.7016		994	2.71659		993.6	1.49374
994.3	62.8391		995	2.55822		994.6	1.4419
995.3	62.5466		996	2.29132		995.6	1.49412
996.3	61.3933		997	7.2836		996.6	1.9302
997.3	44.4621		998	2.199		997.6	1.07701
998.3	42.321		999	1.95204		998.6	0.942828
999.3	29.7528		1000	0.845696		999.6	0.659061
1000.3	26.6077		1001	0.563699		1000.6	0.487121
1001.3	23.8672		1002	0.202486		1001.6	0.514769
1002.3	21.0008		1003	0.111349		1002.6	0.260441
1003.3	19.1791		1004	0.259811		1003.6	0.171171
1004.3	17.526		1005	0.147381		1004.6	0.287861
1005.3	16.1559		1006	0.269504		1005.6	0.318756
1006.3	15.15		1007	0.283197		1006.6	0.404158
1007.3	14.0902		1008	0.255644		1007.6	0.174307
1008.3	13.3422		1009	0.0539851		1008.6	0.230654
1009.3	12.5119		1010	0.174893		1009.6	0.205049
1010.3	11.9247		1011	0.270471		1010.6	0.224378
1011.3	11.4551		1012	0.345517		1011.6	0.397265
1012.3	10.8252		1013	0.325444		1012.6	0.297548
1013.3	10.6175		1014	0.0949295		1013.6	0.093274
1014.3	9.99873		1015	0.130562		1014.6	0.38561
1015.3	9.58637		1016	0.240631		1015.6	0.251109
1016.3	9.31279		1017	0.00538443		1016.6	0.251774
1017.3	9.0326		1018	0.0830849		1017.6	0.230545
1018.3	8.84088		1019	0.101037		1018.6	0.0504285
1019.3	8.40666		1020	0.0798414		1019.6	0.168405
1020.3	8.22727		1021	0.100449		1020.6	0.276604
1021.3	8.16268		1022	0.346433		1021.6	0.129181
1022.3	8.25573		1023	-0.0445055		1022.6	-1.00367
1023.3	7.22264		1024	0.299402		1023.6	0.837481
1024.3	7.26748		1025	0.0221176		1024.6	0.0664196
1025.3	7.03539		1026	0.532237		1025.6	1.157
1026.3	7.73341		1027	-0.0154825		1026.6	-0.405248
1027.3	7.38928		1028	0.182756		1027.6	-0.373779
1028.3	6.80459		1029	0.322831		1028.6	-0.0214191
1029.3	7.00978		1030	0.178446		1029.6	0.0791261
1030.3	6.96863		1031	0.119511		1030.6	0.73484
1031.3	6.89247		1032	-0.0896056		1031.6	0.299729
1032.3	6.72824		1033	0.319135		1032.6	0.291494
1033.3	6.49559		1034	0.199634		1033.6	0.0420164
1034.3	6.23387		1035	0.0944991		1034.6	0.0359883
1035.3	6.08938		1036	0.091664		1035.6	0.0914513
1036.3	5.97125		1037	0.183198		1036.6	0.0108792
1037.3	6.01792		1038	0.1071		1037.6	0.0960161
1038.3	5.91794		1039	0.200846		1038.6	0.0719283
1039.3	5.8185		1040	0.0310696		1039.6	-0.0874916
1040.3	5.50926		1041	0.130355		1040.6	0.142069
1041.3	5.51179		1042	0.184404		1041.6	-0.0437295
1042.3	5.61102		1043	0.0776625		1042.6	0.0488267
1043.3	5.60211		1044	0.0936235		1043.6	-0.0490319
1044.3	5.37381		1045	0.162625		1044.6	0.0631312
1045.3	5.33646		1046	-0.000460237		1045.6	-0.151009
1046.3	5.34341		1047	0.0676067		1046.6	-0.0286333
1047.3	5.13895		1048	0.130836		1047.6	-0.0863785
1048.3	5.07938		1049	0.189968		1048.6	0.0152569
1049.3	4.89523		1050	0.100861		1049.6	-0.0899023
1050.3	4.80231		1051	0.0620146		1050.6	-0.0741422
1051.3	4.79647		1052	0.0614928		1051.6	-0.0630658
1052.3	4.77647		1053	0.0195836		1052.6	0.0366756
1053.3	4.73051		1054	-0.0311547		1053.6	-0.164234
1054.3	4.81123		1055	-0.00480787		1054.6	-0.133171
1055.3	4.56852		1056	0.0721492		1055.6	-0.00746214
1056.3	4.61663		1057	0.0935254		1056.6	-0.0553309
1057.3	4.39188		1058	0.0982626		1057.6	-0.140588
1058.3	4.54668		1059	-0.104562		1058.6	-0.0548556
1059.3	4.4871		1060	0.0684161		1059.6	-0.0959244
1060.3	4.54302		1061	-0.0461204		1060.6	-0.0788073
1061.3	4.24531		1062	0.101899		1061.6	-0.0256662
1062.3	4.33455		1063	0.0363739		1062.6	-0.0833871
1063.3	4.34789		1064	-0.0393001		1063.6	-0.0763792
1064.3	4.31408		1065	-0.062517		1064.6	-0.148398
1065.3	4.33356		1066	0.0787996		1065.6	-0.0934078
1066.3	4.24555		1067	-0.0086263		1066.6	-0.147023
1067.3	4.22559		1068	0.00627121		1067.6	-0.20724
1068.3	4.0968		1069	0.0083507		1068.6	-0.124239
1069.3	3.97487		1070	-0.0229708		1069.6	-0.0469781
1070.3	4.02307		1071	0.0224271		1070.6	-0.187965
1071.3	3.97905		1072	0.03685		1071.6	-0.0806003
1072.3	4.033		1073	0.0573505		1072.6	-0.0901457
1073.3	3.90329		1074	0.0518523		1073.6	-0.159096
1074.3	3.84499		1075	0.192186		1074.6	-0.498594
1075.3	3.90522		1076	0.144154		1075.6	-0.297553
1076.3	3.75548		1077	0.143558		1076.6	-0.318817
1077.3	3.838		1078	0.0825904		1077.6	-0.212122
1078.3	3.76795		1079	0.0725613		1078.6	-0.211027
1079.3	3.57674		1080	0.16472		1079.6	-0.142933
1080.3	3.55958		1081	0.0304747		1080.6	-0.384944
1081.3	3.76034		1082	0.0727533		1081.6	-0.266595
1082.3	3.46642		1083	0.116368		1082.6	-0.251809
1083.3	3.79307		1084	0.151988		1083.6	-0.317555
1084.3	3.4404		1085	0.291317		1084.6	-0.1497
1085.3	3.47624		1086	0.137418		1085.6	-0.180898
1086.3	3.39605		1087	0.174282		1086.6	-0.180567
1087.3	3.31812		1088	0.142673		1087.6	-0.270368
1088.3	3.33187		1089	0.0596734		1088.6	-0.0873428
1089.3	3.41944		1090	0.100638		1089.6	-0.244637
1090.3	3.31338		1091	0.159909		1090.6	-0.143657
1091.3	3.40419		1092	0.0672538		1091.6	-0.0036101
1092.3	3.26652		1093	0.213761		1092.6	-0.150983
1093.3	3.3004		1094	0.0216788		1093.6	-0.161804
1094.3	3.17476		1095	0.1665		1094.6	-0.013689
1095.3	3.34165		1096	-0.0302959		1095.6	-0.289359
1096.3	3.1552		1097	0.146026		1096.6	-0.17792
1097.3	3.12092		1098	0.211515		1097.6	-0.393688
1098.3	3.19288		1099	0.0484698		1098.6	-0.224411
1099.3	3.03427		1100	-0.0277141		1099.6	-0.263386
1100.3	3.14178		1101	0.0870803		1100.6	-0.263656
1101.3	3.10553		1102	0.19772		1101.6	-0.372177
1102.3	3.06539		1103	0.0738032		1102.6	-0.150256
1103.3	2.89308		1104	0.141457		1103.6	-0.320508
1104.3	3.08105		1105	0.00120404		1104.6	-0.282764
1105.3	3.00661		1106	0.0394617		1105.6	-0.242908
1106.3	2.89196		1107	0.282463		1106.6	-0.146163
1107.3	3.11716		1108	0.12071		1107.6	-0.238798
1108.3	3.03361		1109	0.195383		1108.6	-0.369353
1109.3	3.0729		1110	0.105406		1109.6	-0.252759
1110.3	2.85201		1111	0.0764755		1110.6	-0.365388
1111.3	2.81313		1112	0.11405		1111.6	-0.338666
1112.3	2.73358		1113	0.0371057		1112.6	-0.218307
1113.3	2.90521		1114	0.00255734		1113.6	-0.294834
1114.3	2.83766		1115	0.122908		1114.6	-0.291534
1115.3	3.07927		1116	0.113412		1115.6	-0.225444
1116.3	2.86801		1117	0.0631668		1116.6	-0.330395
1117.3	2.94456		1118	0.0301582		1117.6	-0.172468
1118.3	2.84251		1119	0.166105		1118.6	-0.293971
1119.3	3.09963		1120	0.0909336		1119.6	-0.22164
1120.3	2.90707		1121	0.112849		1120.6	-0.23738
1121.3	2.89796		1122	0.00779998		1121.6	-0.274936
1122.3	2.75611		1123	-0.0215161		1122.6	-0.240917
1123.3	2.75143		1124	0.126227		1123.6	-0.21612
1124.3	2.69031		1125	-0.0193915		1124.6	-0.285482
1125.3	2.77265		1126	0.00905645		1125.6	-0.23626
1126.3	2.57159		1127	-0.0356619		1126.6	-0.192219
1127.3	2.50034		1128	0.0526853		1127.6	-0.222083
1128.3	2.51544		1129	0.171169		1128.6	-0.231221
1129.3	2.56841		1130	0.190592		1129.6	-0.417945
1130.3	2.48733		1131	0.0538622		1130.6	-0.499278
1131.3	2.55746		1132	0.0906137		1131.6	-0.31415
1132.3	2.41993		1133	0.095791		1132.6	-0.251708
1133.3	2.5271		1134	0.0116492		1133.6	-0.268489
1134.3	2.54891		1135	0.0869888		1134.6	-0.438135
1135.3	2.37723		1136	0.0492157		1135.6	-0.491391
1136.3	2.48741		1137	0.09615		1136.6	-0.454121
1137.3	2.60248		1138	0.0574199		1137.6	-0.548145
1138.3	2.48593		1139	0.118656		1138.6	-0.573056
1139.3	2.40436		1140	0.139353		1139.6	-0.50024
1140.3	2.41427		1141	0.112704		1140.6	-0.303291
1141.3	2.27587		1142	0.114915		1141.6	-0.57458
1142.3	2.36785		1143	-0.0298128		1142.6	-0.489065
1143.3	2.45053		1144	0.0910721		1143.6	-0.40351
1144.3	2.32136		1145	0.0953857		1144.6	-0.362896
1145.3	2.31161		1146	0.0110422		1145.6	-0.392982
1146.3	2.26654		1147	0.043718		1146.6	-0.282965
1147.3	2.31873		1148	0.0438228		1147.6	-0.225025
1148.3	2.3371		1149	0.0583044		1148.6	-0.396323
1149.3	2.25961		1150	0.0294484		1149.6	-0.603098
1150.3	2.20365		1151	0.0384278		1150.6	-0.44909
1151.3	2.26354		1152	0.0663348		1151.6	-0.563819
1152.3	2.1755		1153	0.135409		1152.6	-0.495599
1153.3	2.17633		1154	0.127524		1153.6	-0.396653
1154.3	2.15785		1155	0.24253		1154.6	-0.553658
1155.3	2.14848		1156	0.0187879		1155.6	-0.45285
1156.3	2.11498		1157	0.0671546		1156.6	-0.397503
1157.3	2.27088		1158	0.114262		1157.6	-0.631104
1158.3	2.35939		1159	0.121123		1158.6	-0.464059
1159.3	2.10904		1160	0.192625		1159.6	-0.502152
1160.3	2.2932		1161	0.167457		1160.6	-0.569455
1161.3	2.15628		1162	0.0758132		1161.6	-0.547654
1162.3	2.06902		1163	0.126134		1162.6	-0.512691
1163.3	1.98361		1164	0.363922		1163.6	-0.390264
1164.3	2.42619		1165	-0.0330865		1164.6	-0.413262
1165.3	5.29845		1166	-1.62562		1165.6	-0.740226
1166.3	71.1082		1167	-0.154885		1166.6	-0.135473
1167.3	95.8363		1168	1.4483		1167.6	1.06871
1168.3	84.0818		1169	1.82213		1168.6	0.502728
1169.3	74.1193		1170	1.86085		1169.6	0.753461
1170.3	71.1514		1171	1.92574		1170.6	1.04719
1171.3	70.22		1172	1.83638		1171.6	0.986257
1172.3	69.9144		1173	1.72601		1172.6	1.14796
1173.3	69.8453		1174	1.73797		1173.6	1.07992
1174.3	69.885		1175	1.78963		1174.6	1.13527
1175.3	69.7452		1176	1.67633		1175.6	1.06058
1176.3	69.726		1177	1.70719		1176.6	1.22274
1177.3	69.6143		1178	1.61694		1177.6	1.32036
1178.3	69.5627		1179	1.78892		1178.6	1.33459
1179.3	69.5697		1180	1.80529		1179.6	1.39399
1180.3	69.6048		1181	1.79422		1180.6	1.38852
1181.3	69.5814		1182	1.80108		1181.6	1.20096
1182.3	69.5295		1183	1.74434		1182.6	1.24534
1183.3	69.6034		1184	1.67798		1183.6	1.21845
1184.3	69.5961		1185	1.82992		1184.6	1.43571
1185.3	69.5385		1186	1.6399		1185.6	1.39749
1186.3	69.452		1187	1.57823		1186.6	1.44728
1187.3	69.4189		1188	1.47318		1187.6	1.70796
1188.3	69.4206		1189	1.69783		1188.6	1.58721
1189.3	69.2984		1190	1.84971		1189.6	1.56031
1190.3	69.4342		1191	1.71282		1190.6	1.66235
1191.3	69.5268		1192	1.68339		1191.6	1.58161
1192.3	69.4397		1193	1.76943		1192.6	1.55379
1193.3	69.5255		1194	1.75082		1193.6	1.68275
1194.3	69.5001		1195	1.661		1194.6	1.72298
1195.3	69.4322		1196	1.6662		1195.6	1.49298
1196.3	69.4359		1197	1.51022		1196.6	1.55754
1197.3	69.3066		1198	1.68318		1197.6	1.65932
1198.3	69.2531		1199	1.65435		1198.6	1.6812
1199.3	69.2949		1200	1.67891		1199.6	1.75674
1200.3	69.3058		1201	1.82672		1200.6	1.6278

[truncated: 5 more sheets: Figure 6f, Figure 7c, Figure 7e, Figures 7f, 7g, Figure 8]
